# Supplementary material for: Validation of a DKK1 RNAscope chromogenic in situ hybridization assay for gastric and gastroesophageal junction adenocarcinoma tumors
Source: Sci Rep. 2021 May 10;11:9920. doi: 10.1038/s41598-021-89060-3 (PMC8110580; doi:10.1038/s41598-021-89060-3)
Supplement: Supplementary file 2 — Supplementary Table S1 [file 41598_2021_89060_MOESM2_ESM.xlsx]

## Sheet: Table S1
Supplementary Table S1: CCLE Database RNA-Seq Expression Data (RPKM Log2)
Cell Line	DKK1	DKK2	DKK3	DKK4	DKKL1
PC3_PROSTATE	10.1913	-13	-3.34778	-13	-2.32461
A172_CENTRAL_NERVOUS_SYSTEM	9.80037	0.166998	7.89874	-13	-3.05683
TM31_CENTRAL_NERVOUS_SYSTEM	9.57239	-0.739306	5.6226	-4.40798	-13
A427_LUNG	9.34931	-6.55917	-0.40661	-1.92706	-0.35122
HUTU80_SMALL_INTESTINE	9.27411	1.49046	-1.27739	-0.392659	0.369738
GB1_CENTRAL_NERVOUS_SYSTEM	9.11168	-5.1702	4.98558	-13	-6.04668
HEP3B217_LIVER	9.09209	-7.1759	0.239848	-5.02184	-2.50806
C2BBE1_LARGE_INTESTINE	8.96976	-7.87903	4.20139	-1.68058	-13
TO175T_HAEMATOPOIETIC_AND_LYMPHOID_TISSUE	8.90715	-2.71906	4.6631	-4.42299	-13
CACO2_LARGE_INTESTINE	8.85034	-5.31309	4.33368	-2.91802	-5.74211
U251MG_CENTRAL_NERVOUS_SYSTEM	8.74721	-6.12769	6.76834	-2.85815	-6.2672
LOUNH91_LUNG	8.72634	-13	-2.22438	-13	-1.10673
HS729_SOFT_TISSUE	8.48695	3.17314	3.27636	-4.69482	-3.40343
NCIH1581_LUNG	8.44766	5.04717	2.90426	9.40489	0.827419
MCAS_OVARY	8.39018	-3.25635	3.50887	-3.50439	-13
NCIH2052_PLEURA	8.33523	-3.54674	5.8894	-13	-2.47053
HUCCT1_BILIARY_TRACT	8.27332	-7.27118	-0.92689	-2.79519	-13
NMCG1_CENTRAL_NERVOUS_SYSTEM	8.27187	1.47128	9.14766	-2.18819	-7.54065
SKLMS1_SOFT_TISSUE	8.2709	-3.44857	7.31615	-13	-3.25104
HARA_LUNG	8.20381	-6.80701	3.18294	-13	-3.62459
HS606T_BREAST	8.19586	-1.28043	7.53754	-13	-5.24776
639V_URINARY_TRACT	8.11288	-6.83717	1.31849	-13	-5.80676
PANC1_PANCREAS	8.08682	-9.17531	5.49667	-4.69933	-1.84722
HPAC_PANCREAS	8.05431	-4.14131	-1.77349	1.41587	-4.62186
SW1783_CENTRAL_NERVOUS_SYSTEM	8.05098	-5.95544	6.49516	-13	-4.73239
YKG1_CENTRAL_NERVOUS_SYSTEM	8.04342	-1.31637	8.09117	-2.14504	-1.03651
G401_SOFT_TISSUE	8.0297	-13	0.866632	-6.58451	-1.16384
HOP62_LUNG	8.02041	-5.53518	4.0372	-13	-3.24173
CALU1_LUNG	8.01229	-3.85069	5.24877	-13	-13
CAL120_BREAST	7.96505	-5.32248	5.42758	-4.90539	0.058428
KNS62_LUNG	7.96228	-3.6597	5.93682	-2.26463	-13
SKHEP1_LIVER	7.96221	-7.85446	4.79845	-6.7004	-2.94958
BT12_SOFT_TISSUE	7.94944	-6.07628	1.94573	-13	-3.85322
CAOV3_OVARY	7.94167	-4.87807	4.24167	-13	-13
HCC366_LUNG	7.9313	-4.88271	0.136652	-1.11394	-1.7934
HS688AT_SKIN	7.9238	4.21011	7.02157	-13	-5.50636
YD8_UPPER_AERODIGESTIVE_TRACT	7.88632	-5.21239	6.58553	-6.05833	-2.18198
NCIH661_LUNG	7.8614	2.88655	4.44024	-13	1.52205
HS343T_BREAST	7.86085	-6.33714	6.76612	-13	-5.89169
SNU886_LIVER	7.84014	-13	-3.53792	-13	-5.39095
DBTRG05MG_CENTRAL_NERVOUS_SYSTEM	7.83928	-3.98164	8.17049	-13	-3.24669
AGS_STOMACH	7.83748	-5.54108	-1.64694	-5.5025	-2.21111
OE33_OESOPHAGUS	7.82144	-13	-1.86476	-5.79982	-3.1865
HS819T_BONE	7.81491	-4.26684	6.81177	-13	-5.57628
MDAMB415_BREAST	7.79541	-13	-2.09947	-13	-3.36088
JMSU1_URINARY_TRACT	7.76595	-7.94682	1.26668	-4.79276	-6.50137
NCIH747_LARGE_INTESTINE	7.71656	-7.30257	-2.16387	-5.14852	-4.85713
SNU46_UPPER_AERODIGESTIVE_TRACT	7.69313	-5.00563	4.5766	-13	-1.70603
LN340_CENTRAL_NERVOUS_SYSTEM	7.69074	-5.63937	7.59162	-13	-3.6634
EBC1_LUNG	7.68846	-8.74639	-2.27798	-13	-2.01554
HS839T_SKIN	7.683	-2.12519	5.87985	-13	-4.50174
HPAFII_PANCREAS	7.66424	-9.02372	0.751016	0.73025	-6.57827
HS616T_HAEMATOPOIETIC_AND_LYMPHOID_TISSUE	7.65223	-3.77405	6.77968	-5.82944	-4.07862
HS739T_BREAST	7.61738	-1.28187	7.7265	-13	-5.06909
SNU761_LIVER	7.60596	-7.61609	3.88175	-6.04699	-2.20101
SQ1_LUNG	7.60491	-7.55586	2.1157	-6.4018	-13
HS852T_SKIN	7.60367	-7.79952	5.68533	-13	-5.35407
HS766T_PANCREAS	7.51504	-7.47129	5.58958	-0.386488	-13
SNGM_ENDOMETRIUM	7.48755	-6.61305	0.158545	-5.45899	1.09918
IGR39_SKIN	7.48275	-5.96048	1.47855	-6.80642	-1.51503
MDAMB231_BREAST	7.48056	-13	-1.49306	-13	-4.82485
MSTO211H_PLEURA	7.45384	-6.45436	3.44535	-13	-3.83898
J82_URINARY_TRACT	7.42927	-6.04087	-1.73907	-13	-13
SW1990_PANCREAS	7.42872	-8.50822	1.01348	-13	-6.06277
HCC2450_LUNG	7.42629	-13	4.92728	-13	-0.308967
NCIH1573_LUNG	7.42286	-13	-1.31936	-6.61025	-2.61842
TM87_SOFT_TISSUE	7.41053	8.20737	-0.516822	-13	-0.499609
PK45H_PANCREAS	7.39644	-8.19555	3.85911	-13	-4.42817
NCIH292_LUNG	7.39021	-7.40862	2.49026	-4.25456	-5.54813
PANC0504_PANCREAS	7.37018	-3.97974	2.22173	-3.77988	-7.48848
NCIH2347_LUNG	7.36755	-13	-1.7434	-6.87614	-4.26282
CAL29_URINARY_TRACT	7.3556	-7.68944	3.12551	-5.53538	-3.78456
TOV21G_OVARY	7.34968	-7.57397	6.0408	-5.41991	-0.00957736
SNU1196_BILIARY_TRACT	7.3463	-6.41497	-2.51609	-3.52394	-3.96952
MKN7_STOMACH	7.34224	-5.7453	4.00344	-13	-1.37929
SLR20_KIDNEY	7.32888	-5.6236	6.10821	-13	-2.82451
HCC2279_LUNG	7.32186	-4.94719	4.54061	-13	-4.50174
CL11_LARGE_INTESTINE	7.3082	0.698928	-3.61514	4.90513	-2.75102
AM38_CENTRAL_NERVOUS_SYSTEM	7.29937	-1.95778	6.79818	-13	-5.26722
SNU213_PANCREAS	7.28999	-5.73466	1.89811	-2.05008	-13
SCABER_URINARY_TRACT	7.28598	-13	5.35809	-13	-5.40278
TE1_OESOPHAGUS	7.27977	-13	-1.36963	-5.35427	-5.32591
HS281T_BREAST	7.27824	-2.31658	7.81652	-13	-7.59905
HSC3_UPPER_AERODIGESTIVE_TRACT	7.27622	-4.49597	5.90212	-13	-7.29845
JL1_PLEURA	7.27467	-5.85761	4.4232	-13	-3.13206
KYSE520_OESOPHAGUS	7.27271	-6.62786	4.92115	-13	-2.86048
T173_BONE	7.26161	-6.79455	5.97934	-13	-13
SF268_CENTRAL_NERVOUS_SYSTEM	7.25737	-4.16536	8.23008	-13	-3.91255
T24_URINARY_TRACT	7.25148	-8.8628	7.29749	-13	-13
NCIH1355_LUNG	7.25035	-13	0.0537276	-13	-1.91836
HS863T_BONE	7.2457	-2.23163	6.69066	-13	-5.38609
SIHA_CERVIX	7.22942	-5.64208	1.2096	-13	-1.71121
WM793_SKIN	7.22762	-2.01145	6.93853	-13	-13
OV7_OVARY	7.2182	-7.14478	6.11721	-13	-4.69933
ASPC1_PANCREAS	7.21794	-7.04631	-2.07267	-0.454845	-13
HS940T_SKIN	7.20521	-3.62112	7.67517	-5.9265	-6.05014
SW1088_CENTRAL_NERVOUS_SYSTEM	7.17355	-13	7.21519	-13	-13
SF295_CENTRAL_NERVOUS_SYSTEM	7.16705	-2.00262	6.74088	-3.33164	-3.49968
JHH7_LIVER	7.15872	-13	-0.19777	-13	-1.59042
ES2_OVARY	7.13601	0.611561	6.96705	-13	-13
NCIH1755_LUNG	7.11857	-6.41482	4.58802	-13	-6.55433
MON_SOFT_TISSUE	7.1069	-6.16383	-0.672344	-13	-0.194823
MG63_BONE	7.10658	-2.40448	6.60699	-5.45988	-3.26159
SNU410_PANCREAS	7.07255	-7.05487	4.67457	-5.90081	-4.60942
SNU1066_UPPER_AERODIGESTIVE_TRACT	7.06326	-5.26316	-0.931814	-4.1091	-3.92463
HS600T_SKIN	7.05809	-4.20495	4.49209	-13	-4.23343
SNU5_STOMACH	7.03573	-8.08729	-2.26323	-4.93323	-4.64184
PANC0403_PANCREAS	7.0309	-6.29287	1.86107	-1.81688	-13
HUH7_LIVER	7.01953	-6.33729	3.29528	-3.96084	-2.4768
KU1919_URINARY_TRACT	6.98342	-8.41571	4.36431	-5.26166	-1.24234
HCC1428_BREAST	6.9752	-13	-2.4921	-5.62484	-1.77887
BT549_BREAST	6.96082	-9.25179	3.23588	-13	-5.48441
RH18_SOFT_TISSUE	6.95337	-0.279105	6.96213	-13	-1.06395
SUIT2_PANCREAS	6.94564	-6.06268	1.0197	-13	-13
NCIH2882_LUNG	6.93925	-6.22444	6.64271	-13	-4.41642
HEYA8_OVARY	6.91397	-3.36565	2.57815	-5.42104	-13
NCIH596_LUNG	6.90964	-5.57977	-0.598196	-4.88514	-1.89331
SW900_LUNG	6.90895	-2.51525	3.10682	-13	-3.25963
TCCPAN2_PANCREAS	6.90662	-13	-0.577315	-6.0736	-4.46028
KYSE180_OESOPHAGUS	6.8951	-13	3.73969	-5.85887	-5.56748
SCC4_UPPER_AERODIGESTIVE_TRACT	6.89469	-4.2002	5.83064	-3.46118	-4.16979
ISTMES1_PLEURA	6.89397	-8.76949	5.84583	-1.97157	-13
CJM_SKIN	6.88951	-5.34375	5.25793	-5.64912	-13
SKNSH_AUTONOMIC_GANGLIA	6.88576	4.09719	7.14606	-5.74346	-2.54518
MELJUSO_SKIN	6.88299	-2.99098	-2.93167	-13	-4.10353
KPL1_BREAST	6.86853	-7.69836	-3.34284	-13	-1.55247
59M_OVARY	6.86201	-1.51308	5.41597	-13	-2.29858
HMEL_BREAST	6.86168	-6.09099	6.39759	-4.52189	-3.90858
CALU6_LUNG	6.84558	-7.77657	3.95742	-6.62251	-4.74616
SH10TC_STOMACH	6.84346	-7.56402	2.09315	-2.50307	-4.31122
BICR6_UPPER_AERODIGESTIVE_TRACT	6.84069	-6.81717	4.84071	-3.44072	-4.37172
NCIH2444_LUNG	6.84039	-1.60078	2.98351	-3.65617	-4.36478
HS840T_UPPER_AERODIGESTIVE_TRACT	6.80743	-0.161384	8.45751	-13	-6.31212
BICR16_UPPER_AERODIGESTIVE_TRACT	6.80625	-6.52501	6.13479	-5.10792	-4.40149
8505C_THYROID	6.79748	-6.56142	5.81814	-13	-5.531
HS698T_LARGE_INTESTINE	6.79693	-4.92369	6.08714	-13	-13
M059K_CENTRAL_NERVOUS_SYSTEM	6.78561	2.05838	7.14212	-4.5248	-4.91149
TE8_OESOPHAGUS	6.77513	-8.04451	5.25679	-4.89045	-1.10721
HOP92_LUNG	6.77119	-13	5.26451	-13	-4.27939
TE125T_SOFT_TISSUE	6.76992	-13	5.445	-13	-13
T3M4_PANCREAS	6.76346	-7.76705	-1.90706	-1.80563	-4.99967
NCIH2887_LUNG	6.75785	-4.06387	0.859147	-13	-5.89144
MDST8_LARGE_INTESTINE	6.75196	-0.806112	8.2025	-13	-2.34251
HS274T_BREAST	6.73418	-5.83889	6.83221	-13	-4.39344
PECAPJ49_UPPER_AERODIGESTIVE_TRACT	6.7263	-4.22239	5.87929	-5.92631	-13
NCIH23_LUNG	6.70972	-8.91496	0.0830662	-5.17594	-0.649332
PANC0813_PANCREAS	6.70929	-6.2627	-2.02603	-1.97114	-7.13918
HS746T_STOMACH	6.701	-0.767497	-1.5263	-5.93085	-6.63946
HEC1B_ENDOMETRIUM	6.69337	-7.40162	4.0878	-4.24756	-0.265012
SNU1197_LARGE_INTESTINE	6.69019	-5.96143	2.96535	-2.28381	-13
MKN45_STOMACH	6.68731	-8.95294	-4.16571	-13	-2.86363
SNU1041_UPPER_AERODIGESTIVE_TRACT	6.66653	0.0228563	6.10368	-4.26879	-4.10293
RD_SOFT_TISSUE	6.64918	1.60672	4.419	-7.08549	-0.654549
CAL851_BREAST	6.64424	-6.42741	-0.280932	-3.59528	-4.30389
SALE_LUNG	6.63665	-6.12354	5.13595	-6.29141	-6.00002
HCC4006_LUNG	6.63305	-1.98988	4.87596	-13	-4.00386
NCIH2291_LUNG	6.62992	-3.98981	0.762564	-13	-6.2448
COLO680N_OESOPHAGUS	6.6264	-6.03489	4.21544	-13	-0.612165
HS822T_BONE	6.60772	-1.75318	5.68731	-13	-7.59314
TE4_OESOPHAGUS	6.57565	-0.718775	0.553618	-13	-13
HS742T_BREAST	6.57207	-0.847795	7.76082	-13	-3.29216
PANC0327_PANCREAS	6.57143	-13	1.4781	-2.9325	-5.64111
NCIH1915_LUNG	6.57078	-6.04856	3.64106	-6.70185	-3.41046
CHP212_AUTONOMIC_GANGLIA	6.57051	4.42236	4.44102	-5.75268	-2.10374
LN229_CENTRAL_NERVOUS_SYSTEM	6.55212	-4.62493	7.43162	-6.7188	-3.96797
CFPAC1_PANCREAS	6.54818	-3.93296	2.95436	-3.07436	-4.07247
A1207_CENTRAL_NERVOUS_SYSTEM	6.54678	-1.5709	7.02814	-13	-5.37338
SNU308_BILIARY_TRACT	6.52384	-5.39408	3.56658	-0.971535	-3.40806
A253_SALIVARY_GLAND	6.5231	-6.78654	4.41096	-13	-1.55973
HS834T_SKIN	6.52213	-6.00876	5.83615	-13	-3.91123
LS123_LARGE_INTESTINE	6.5112	-7.44396	-1.31504	-2.83047	-5.41355
BC3C_URINARY_TRACT	6.50028	-3.70524	4.63121	-13	-7.30418
EFO27_OVARY	6.49019	-7.52372	4.33737	-13	-0.171381
G292CLONEA141B1_BONE	6.48838	-2.09988	5.60528	-5.66007	-4.04675
HCT116_LARGE_INTESTINE	6.47368	-8.82056	-4.03333	-6.6665	-2.85155
HS895T_SKIN	6.46633	-1.1491	8.01033	-13	-4.61054
SNU182_LIVER	6.45176	2.13952	3.50057	-5.03846	-1.84018
DETROIT562_UPPER_AERODIGESTIVE_TRACT	6.43632	0.346494	4.77553	-13	-6.19674
NCIH226_LUNG	6.41953	-7.65582	0.724636	-3.33184	-5.62541
BICR56_UPPER_AERODIGESTIVE_TRACT	6.41424	-13	3.58888	-6.49805	-2.6831
JHH4_LIVER	6.41016	-7.73522	-1.33836	-13	-5.28977
CAL78_BONE	6.40871	-2.36387	5.48866	-13	-13
DANG_PANCREAS	6.38788	-2.10215	-2.96876	-2.21344	-3.81513
PK59_PANCREAS	6.37004	-6.45702	-1.06288	-2.718	-5.59653
HS751T_HAEMATOPOIETIC_AND_LYMPHOID_TISSUE	6.36013	-3.17861	6.40592	-13	-4.42122
NCIH1373_LUNG	6.35244	-8.69067	4.68333	-5.53661	-1.78579
SCC25_UPPER_AERODIGESTIVE_TRACT	6.33608	-6.78752	7.01551	-3.8261	-4.34207
YAPC_PANCREAS	6.31019	-2.81786	4.78635	-13	-4.07285
SNU423_LIVER	6.30173	-7.68816	4.73056	-13	-6.24271
HCC38_BREAST	6.2917	-7.96694	1.00807	-13	-1.18164
HS934T_SKIN	6.28163	-2.77873	5.39022	-13	-5.14063
NCIH727_LUNG	6.26053	0.317648	-3.66426	-6.9313	-13
A101D_SKIN	6.26033	-6.87691	3.62005	-13	-2.97203
NCIH1651_LUNG	6.25584	-13	3.4521	-13	-1.81087
T84_LARGE_INTESTINE	6.24558	-13	-2.99292	-4.96974	-5.67835
BXPC3_PANCREAS	6.24163	-3.97392	-3.59401	-1.30048	-6.43536
HUPT4_PANCREAS	6.23657	-5.92721	-4.09107	1.08483	-13
A549_LUNG	6.22659	-7.42595	2.09263	-13	-3.17315
A2780_OVARY	6.21737	1.371	-0.204197	-2.94022	0.27853
KATOIII_STOMACH	6.19144	-13	-3.20434	-3.50309	-13
SF172_CENTRAL_NERVOUS_SYSTEM	6.1747	-8.92739	1.2003	-13	-2.95838
PECAPJ15_UPPER_AERODIGESTIVE_TRACT	6.17313	-7.60423	2.25945	-13	-0.573816
HS255T_LARGE_INTESTINE	6.17301	4.57428	7.67857	-13	-3.74087
OV90_OVARY	6.15843	-7.69817	2.24371	0.521981	-2.79329
KYSE30_OESOPHAGUS	6.14693	-7.76364	0.453324	-0.965721	-7.31819
EPLC272H_LUNG	6.13981	-9.36328	5.05336	-7.20922	-13
PATU8902_PANCREAS	6.13406	-13	-2.01777	-3.69985	-13
SKNAS_AUTONOMIC_GANGLIA	6.11974	2.40653	5.03126	-6.79641	-2.98146
LI7_LIVER	6.11601	-13	2.22683	-6.46946	-5.17807
KYSE410_OESOPHAGUS	6.08147	-6.41359	0.126687	-5.25953	-6.96814
SNU478_BILIARY_TRACT	6.08099	-13	-0.591572	-13	-4.41776
NHAHTDD_CENTRAL_NERVOUS_SYSTEM	6.05753	1.89829	7.75065	-5.79862	-3.69988
EKVX_LUNG	6.05313	-13	3.27309	-6.65597	-1.41038
HLFA_LUNG	6.04773	-7.98238	8.87313	-5.82832	-3.72957
SCC15_UPPER_AERODIGESTIVE_TRACT	6.04702	-6.66488	6.33214	-5.83275	-2.54136
HCC44_LUNG	6.04487	-7.62589	0.708505	-4.88686	-4.01051
CALU3_LUNG	6.02503	-13	2.0331	-13	-13
BHY_UPPER_AERODIGESTIVE_TRACT	5.9914	-8.18572	5.49716	-13	-4.41834
SCC9_UPPER_AERODIGESTIVE_TRACT	5.9798	-4.64708	4.34911	-5.95246	-6.66107
KYSE270_OESOPHAGUS	5.97668	-7.56123	5.19198	-13	-5.53082
HS618T_LUNG	5.97436	-3.34039	8.91963	-13	-4.4799
MKN1_STOMACH	5.9602	-7.99938	5.26847	-4.84532	-7.55393
HDMYZ_HAEMATOPOIETIC_AND_LYMPHOID_TISSUE	5.95909	2.61882	1.28454	-2.82455	-1.49363
HS229T_LUNG	5.9331	-6.55872	7.97021	-13	-4.69824
HS294T_SKIN	5.93037	-6.8192	5.39646	-5.66514	-1.49111
KYSE70_OESOPHAGUS	5.91911	-13	6.68482	-13	-0.551898
PK1_PANCREAS	5.91218	-3.47407	2.74842	-1.99808	-13
SKRC20_KIDNEY	5.89431	-6.02569	5.43683	-4.87163	-1.90782
HCC515_LUNG	5.87827	-6.76437	2.19485	-13	-2.18964
NCIH1623_LUNG	5.86323	-7.14019	-6.04101	-13	-6.69474
LOVO_LARGE_INTESTINE	5.84006	-7.97958	-0.435621	-13	-3.01057
HS870T_BONE	5.81958	-3.50499	6.27695	-13	-4.50011
SNU449_LIVER	5.80946	-7.95935	1.32745	-6.80529	-0.147575
HS737T_BONE	5.80825	-3.90681	7.22416	-6.70695	-7.41556
SKNBE2_AUTONOMIC_GANGLIA	5.80623	1.36377	1.53893	-5.81085	-3.34953
MDAMB435S_SKIN	5.80518	-13	6.16777	-13	-1.12125
KYSE140_OESOPHAGUS	5.80187	-5.82306	5.86512	-4.47636	-1.63038
DU145_PROSTATE	5.79243	-3.98706	2.44734	-13	-1.54161
NCIH2172_LUNG	5.78657	-13	2.83942	-13	-1.39997
SNU1033_LARGE_INTESTINE	5.78369	-2.28312	1.95782	3.67308	-4.46702
ACCMESO1_PLEURA	5.78137	-5.548	5.95182	-5.39394	-2.64312
OVCAR8_OVARY	5.78016	-7.38445	5.68823	-13	-3.20204
COV644_OVARY	5.73528	-3.69822	2.57402	-13	-13
HUPT3_PANCREAS	5.73252	-8.91379	0.949152	-5.75973	-13
NCIH1563_LUNG	5.71469	-8.26524	2.08555	-13	-13
PC14_LUNG	5.71378	-13	1.26049	-13	-3.9782
SW1417_LARGE_INTESTINE	5.71027	-6.00101	-1.38247	4.26366	-13
WM983B_SKIN	5.68328	-3.84633	1.66358	-13	-3.62328
NCIH2110_LUNG	5.68043	-7.48843	-2.9944	-13	-3.62794
SNU216_STOMACH	5.66751	-7.94626	4.26216	-13	-6.50081
PECAPJ34CLONEC12_UPPER_AERODIGESTIVE_TRACT	5.64633	-4.90486	6.21471	-5.65769	-5.04437
BICR31_UPPER_AERODIGESTIVE_TRACT	5.63872	-4.06512	5.60956	-4.23299	-3.09361
TE10_OESOPHAGUS	5.63855	-3.37733	3.48105	-13	-13
TCCSUP_URINARY_TRACT	5.63724	-4.51922	5.20677	-5.36516	-4.75184
TE5_OESOPHAGUS	5.62715	-6.65558	-0.531572	-2.33159	-1.42877
NCCSTCK140_STOMACH	5.6178	-3.44083	-2.58958	-13	-4.12783
CL40_LARGE_INTESTINE	5.60368	-5.90805	-3.39384	5.87119	-6.26996
KG1C_CENTRAL_NERVOUS_SYSTEM	5.58869	-1.75679	5.47084	-5.72167	-2.14488
HS683_CENTRAL_NERVOUS_SYSTEM	5.58074	0.389974	8.15507	-6.82665	-5.9503
CAPAN2_PANCREAS	5.56624	-7.22199	0.860389	-4.33096	-5.03957
NUGC2_STOMACH	5.56218	-13	5.82094	-4.58656	-3.36917
SNU201_CENTRAL_NERVOUS_SYSTEM	5.55897	-1.77615	7.53305	-13	-3.54912
KYSE450_OESOPHAGUS	5.5484	-7.35435	5.29535	-6.78526	-3.32394
GAMG_CENTRAL_NERVOUS_SYSTEM	5.52508	-4.17396	5.99038	-6.10737	-3.64605
NCIH1975_LUNG	5.51102	-13	-1.0034	-13	-1.74639
NCIH1792_LUNG	5.50919	-4.71595	3.90841	-13	-3.47695
NCIH2023_LUNG	5.50554	-6.1248	0.820457	-13	-1.25789
HCC461_LUNG	5.49773	-5.52862	-1.33771	-13	-6.54261
VMCUB1_URINARY_TRACT	5.49027	-4.73618	3.81658	-13	0.474804
HT144_SKIN	5.47612	-6.02485	3.78653	-13	-4.57941
SNU878_LIVER	5.46322	-7.01483	-1.89576	-13	-2.66249
KNS81_CENTRAL_NERVOUS_SYSTEM	5.45806	1.21491	7.58094	-13	-4.46302
YD15_SALIVARY_GLAND	5.45562	-7.53587	2.56581	-13	-13
JHOS2_OVARY	5.44634	-1.55051	3.15704	-13	-4.86882
NCIH2286_LUNG	5.44271	-13	5.0094	-13	-1.40272
NCIH2452_PLEURA	5.41932	-13	5.20229	-5.82171	-5.20839
HS944T_SKIN	5.41118	-4.21049	4.32594	-13	-3.08697
A375_SKIN	5.40976	-3.26382	1.59729	-2.41462	-3.62572
LS180_LARGE_INTESTINE	5.39111	-13	-4.00884	-1.39701	-5.19308
SF126_CENTRAL_NERVOUS_SYSTEM	5.38519	-1.63446	6.84789	-13	-3.45204
SNU1076_UPPER_AERODIGESTIVE_TRACT	5.36822	-4.24554	1.81833	-4.84637	-4.09554
RERFLCAI_LUNG	5.34199	-5.57574	5.24362	-5.15865	-2.49802
TE15_OESOPHAGUS	5.33912	-6.43355	4.48609	-2.90098	-7.31003
SNU466_CENTRAL_NERVOUS_SYSTEM	5.32804	-13	8.22275	-13	-3.13447
HCC1954_BREAST	5.32063	-6.12224	-2.90021	-6.29011	-2.91126
SNU1079_BILIARY_TRACT	5.30908	-6.86664	-1.37515	-6.71258	-1.06364
NCIH2073_LUNG	5.30219	-6.88766	0.298972	-4.7336	-4.85725
SNU685_ENDOMETRIUM	5.29871	-3.01931	4.86634	-13	-3.52495
CAL27_UPPER_AERODIGESTIVE_TRACT	5.29531	-6.28444	4.81003	-13	-4.83899
HCC78_LUNG	5.28716	-8.82149	0.381552	-6.66743	-4.79108
LMSU_STOMACH	5.28152	-3.8499	6.11808	-13	-13
KALS1_CENTRAL_NERVOUS_SYSTEM	5.26903	-5.2893	6.80559	-13	-3.72837
TE9_OESOPHAGUS	5.2497	-6.80951	3.02663	-4.65545	-2.55671
PECAPJ41CLONED2_UPPER_AERODIGESTIVE_TRACT	5.24342	-5.68287	5.84629	-13	-13
CAKI1_KIDNEY	5.24195	-4.42235	5.68716	-2.49068	-6.36922
TT2609C02_THYROID	5.22872	-5.75591	3.70978	-13	-13
RERFLCMS_LUNG	5.22167	-7.1245	5.07534	-1.64851	-2.94208
TOV112D_OVARY	5.22141	3.21709	-1.46373	-3.9073	-1.75084
CH157MN_CENTRAL_NERVOUS_SYSTEM	5.22051	-1.04491	4.93888	-13	-7.33078
KP2_PANCREAS	5.20649	-6.0217	-1.31986	-13	-3.25432
NCIH1838_LUNG	5.18221	-13	2.4111	-6.00343	-3.39011
ONS76_CENTRAL_NERVOUS_SYSTEM	5.17331	-13	7.5755	-1.2101	-2.6046
CAL148_BREAST	5.16457	-8.09061	-3.30338	-4.93655	-0.369037
SNU601_STOMACH	5.15641	-6.9546	-1.83553	0.71516	-2.70179
HS675T_LARGE_INTESTINE	5.13995	-3.80748	8.88054	-13	-4.36203
SW579_THYROID	5.12128	-0.261667	5.87163	-5.72966	-3.85331
RERFGC1B_STOMACH	5.10822	-2.18078	3.77784	-4.05647	-1.85819
PC9_LUNG	5.09644	-6.26572	-2.8959	-13	-6.04266
A2058_SKIN	5.09614	0.0983526	2.0351	-13	-4.69324
JHUEM3_ENDOMETRIUM	5.09602	-4.36746	5.78259	-13	-2.24393
TE11_OESOPHAGUS	5.07547	-13	5.46667	-4.80306	-4.92671
NCIH647_LUNG	5.05617	-4.67691	3.0317	-13	-3.5851
KYSE150_OESOPHAGUS	5.04762	-13	5.18803	-2.95212	-2.85337
BFTC905_URINARY_TRACT	5.04238	-7.39918	1.15029	-4.24512	-4.6318
YD38_UPPER_AERODIGESTIVE_TRACT	5.04156	-1.49527	5.0396	-13	-13
RT112_URINARY_TRACT	5.041	-6.43166	-1.44063	-13	-4.13821
SKMEL31_SKIN	5.03788	-6.52922	6.70842	-13	-3.01338
WM1799_SKIN	5.02157	-9.11394	5.57166	-13	-3.27617
T98G_CENTRAL_NERVOUS_SYSTEM	5.00887	-2.46208	6.52526	-13	-4.30204
OE21_OESOPHAGUS	4.98134	-7.31688	4.54236	-6.74779	-13
AN3CA_ENDOMETRIUM	4.97327	-6.53806	-1.57319	-6.70593	1.03255
NCIH2030_LUNG	4.95744	-4.70154	-2.98569	-6.8694	0.725767
JHOM1_OVARY	4.9531	-5.5383	4.94668	-13	-2.89122
RERFLCAD1_LUNG	4.93757	-7.11996	5.58721	-6.9659	-2.42659
NH6_AUTONOMIC_GANGLIA	4.93679	-1.2815	5.36745	-5.58687	-6.29548
SKMEL24_SKIN	4.92575	-4.01331	7.96361	-13	-13
HSC2_UPPER_AERODIGESTIVE_TRACT	4.90256	-7.2415	5.50233	-13	-7.38101
JHOM2B_OVARY	4.89891	-7.56999	-3.51146	-0.0236146	-4.53958
HUH6_LIVER	4.88521	-13	2.15732	-2.55831	-5.35439
SNU840_OVARY	4.88142	-7.18265	3.31011	-13	-3.51481
COLO792_SKIN	4.86673	-7.76458	-2.85805	-5.02555	-3.51177
MCF7_BREAST	4.86663	-7.87328	-4.4846	-2.54929	-3.34036
OELE_OVARY	4.86153	-3.69996	6.36258	-13	-3.57643
RERFLCKJ_LUNG	4.84214	-7.11605	-1.37945	-4.96199	-0.88924
HCC364_LUNG	4.82096	-7.64541	2.92137	-13	-1.84241
PANC0203_PANCREAS	4.8172	-6.67853	1.81753	-3.8464	-5.97004
T3M10_LUNG	4.80057	-7.29387	-2.06084	-13	-13
JHH6_LIVER	4.79543	-13	-0.129989	-1.92607	-5.21964
NCIH2126_LUNG	4.7951	-13	-4.40774	-5.93782	0.792364
HEPG2_LIVER	4.79217	-6.23249	-5.08084	0.465895	-7.372
SKCO1_LARGE_INTESTINE	4.78703	-8.68416	0.809236	-4.20817	-6.23871
TE159T_SOFT_TISSUE	4.78498	3.15651	8.52221	-13	-3.97057
SNU899_UPPER_AERODIGESTIVE_TRACT	4.76939	-4.69787	5.93052	-0.351165	-13
SW1271_LUNG	4.76558	0.67916	3.91736	-13	-1.35713
HCC1359_LUNG	4.75522	-4.34652	4.11235	-13	-3.05308
KPNSI9S_AUTONOMIC_GANGLIA	4.73666	4.31612	4.13549	-13	-1.56528
JHH2_LIVER	4.73076	-7.78043	-1.70144	-13	-3.75002
LN443_CENTRAL_NERVOUS_SYSTEM	4.70466	-1.46521	7.41635	-13	-2.59545
FADU_UPPER_AERODIGESTIVE_TRACT	4.69458	-13	0.297054	-1.29154	-7.08761
RT4_URINARY_TRACT	4.68141	-13	-1.12342	-1.92652	-13
HCC95_LUNG	4.67721	-7.98253	6.19458	-13	-1.30826
NCIH1869_LUNG	4.66592	-13	-0.125136	-13	-6.74593
JHH5_LIVER	4.6478	-13	-2.61455	-13	-3.74744
SW480_LARGE_INTESTINE	4.63146	-6.46507	2.16254	1.03949	-3.09362
22RV1_PROSTATE	4.62379	-3.3357	-4.09095	-13	-2.13418
MDAMB436_BREAST	4.61928	-2.65178	-2.48807	-13	-4.48644
HCC1806_BREAST	4.56178	-5.10888	3.22812	-3.84791	-2.50589
PRECLH_PROSTATE	4.54438	-3.21531	6.20026	-13	-3.81425
HCC1438_LUNG	4.53847	-7.67801	3.36433	-13	-6.23256
CAPAN1_PANCREAS	4.53731	-13	-1.85703	1.18137	-4.97019
MHHNB11_AUTONOMIC_GANGLIA	4.51842	-3.81986	2.51595	-6.57269	-13
SW780_URINARY_TRACT	4.50997	-7.25576	-1.85078	-2.29434	-13
RERFLCSQ1_LUNG	4.50497	-3.16439	6.59204	-13	-3.55183
NCIH1693_LUNG	4.50212	-1.97065	1.18542	-6.67457	-0.940239
HCC15_LUNG	4.49535	-13	2.0701	-13	-4.49584
PANC1005_PANCREAS	4.49319	-7.75706	-1.86203	-13	-6.31161
5637_URINARY_TRACT	4.48092	-8.00009	2.71542	-2.59811	-4.09521
MIAPACA2_PANCREAS	4.47999	-8.68387	-2.71023	-6.52981	-2.38044
HLF_LIVER	4.471	-13	4.81448	-5.77208	-1.25187
HCC1937_BREAST	4.46651	-13	-1.85984	-6.75397	-1.79015
NCIH2009_LUNG	4.45663	-5.34032	3.27001	-2.55822	-1.3543
FTC133_THYROID	4.45662	-7.58819	7.23827	-13	-4.55778
SF767_CENTRAL_NERVOUS_SYSTEM	4.45611	-7.28437	3.38523	-13	-2.96445
HS821T_BONE	4.45512	-4.45759	7.72121	-13	-4.90522
HT29_LARGE_INTESTINE	4.45408	-13	-3.88212	-1.45568	-3.68785
MDAMB361_BREAST	4.4438	-4.01988	-0.82214	-5.32525	-6.03386
8305C_THYROID	4.44134	0.504801	7.19788	-13	-4.12228
KYSE510_OESOPHAGUS	4.4203	-13	-2.93347	-2.24209	-1.64404
CAL33_UPPER_AERODIGESTIVE_TRACT	4.40627	-8.87359	5.60857	-13	-2.21868
WM115_SKIN	4.40211	-1.18391	7.48397	-13	-2.85616
SIMA_AUTONOMIC_GANGLIA	4.38941	-8.89854	3.01299	-13	-13
NCIH716_LARGE_INTESTINE	4.38934	-6.66131	2.27987	-13	-7.21586
NCIH1781_LUNG	4.35637	-1.48295	-5.06467	-13	-5.45535
SKMEL28_SKIN	4.30275	-2.29507	-0.739386	-13	-7.17155
HCC1171_LUNG	4.27354	-3.00638	2.90336	-6.49617	-2.81246
NCIH1793_LUNG	4.27055	-7.05057	2.76894	-13	-1.67438
DM3_PLEURA	4.2484	-3.08846	8.38199	-13	-13
HCC827_LUNG	4.22006	-6.27267	1.14843	-13	-7.41218
KMBC2_URINARY_TRACT	4.21771	-7.59472	-1.11857	-13	-13
RS5_PLEURA	4.21499	-3.50511	8.92805	-6.99491	-4.11856
NCIH2085_LUNG	4.21129	-3.41507	3.61202	-13	-3.05054
NCIH1437_LUNG	4.20745	-13	1.18591	-3.18256	-0.253741
NCIH322_LUNG	4.20187	-3.04418	-0.184198	-13	-13
HCC1419_BREAST	4.20081	-13	-2.71495	-1.90518	-4.56132
ML1_THYROID	4.1528	-3.65724	4.54489	-13	-3.55059
NCIH441_LUNG	4.15204	-4.49584	-3.36014	-13	-3.2914
UBLC1_URINARY_TRACT	4.15134	-5.94697	4.62433	-13	-4.17959
KP3_PANCREAS	4.14591	-13	-0.780879	-13	-2.59286
MDAMB157_BREAST	4.14183	-1.5407	4.60223	-5.63457	-2.4852
PANC0213_PANCREAS	4.14094	-5.16663	-2.67103	-0.409226	-4.83665
MPP89_PLEURA	4.12816	-3.20209	4.80706	-13	-2.11278
SKLU1_LUNG	4.12364	-4.98787	1.76014	-13	-13
CL14_LARGE_INTESTINE	4.12246	-7.29409	-0.476103	-13	-5.26368
TIG3TD_LUNG	4.11805	-1.9141	7.2273	-13	-2.87959
TE14_OESOPHAGUS	4.11792	-13	2.54647	-13	-6.38234
PSN1_PANCREAS	4.11579	-7.89789	1.96873	-2.83694	-5.13051
BCPAP_THYROID	4.1115	3.89949	6.65429	-5.43052	-1.67969
CAL12T_LUNG	4.08687	-6.88779	0.757993	-5.31869	-3.70537
ISTMES2_PLEURA	4.07762	-5.06128	2.68699	-13	-13
KP4_PANCREAS	4.05842	-7.8325	1.54693	-13	0.875049
NCIH1299_LUNG	4.0557	-5.67554	3.02593	-6.6914	0.258198
CAS1_CENTRAL_NERVOUS_SYSTEM	4.0468	-2.28906	7.02953	-13	-4.41129
SNU398_LIVER	3.98882	5.84335	-0.707105	-4.69564	-0.944819
TE617T_SOFT_TISSUE	3.97618	-0.440101	-2.18003	-3.56403	1.68156
HT1197_URINARY_TRACT	3.97346	0.118893	3.30306	-5.37451	-7.08312
KE39_STOMACH	3.95991	-6.11058	-1.9334	-0.833133	-3.88752
HS888T_BONE	3.94407	-2.35771	8.35395	-1.72023	-6.0138
HS172T_URINARY_TRACT	3.91774	-2.7241	8.51616	-13	-13
U343_CENTRAL_NERVOUS_SYSTEM	3.91035	-5.43568	7.62981	-13	-2.61172
MDAMB468_BREAST	3.90479	-7.21297	-2.26135	-13	-2.76752
LXF289_LUNG	3.89639	-5.6485	4.8193	-5.49445	-3.11559
LC1F_LUNG	3.85989	-7.66262	4.01419	-4.50856	-4.04725
INA6_HAEMATOPOIETIC_AND_LYMPHOID_TISSUE	3.84302	-4.49579	-3.73647	-13	-4.41291
LN319_CENTRAL_NERVOUS_SYSTEM	3.83845	-6.07906	6.32047	-5.50996	-3.63361
NCIH1648_LUNG	3.83212	-6.99935	-0.246736	-3.84529	-13
NCIH1734_LUNG	3.82168	-5.81818	3.7184	-3.98604	-3.17109
NCIH2077_LUNG	3.81875	5.3509	-0.807826	-2.7472	1.7894
UMUC1_URINARY_TRACT	3.79227	-13	1.71471	-13	-13
LUDLU1_LUNG	3.79038	-13	-1.8307	-13	-4.98692
HEKTE_KIDNEY	3.78934	-2.42958	5.34214	-6.61537	-5.73901
NCIH1876_LUNG	3.78738	-0.277069	2.44655	-13	-2.29105
SW837_LARGE_INTESTINE	3.75681	-6.80239	-0.430195	-1.12477	-2.10901
NCIH358_LUNG	3.71004	-2.97804	-4.2352	-4.86837	-1.84906
SKMEL3_SKIN	3.69426	-1.87353	1.27852	-13	-2.38368
MEWO_SKIN	3.68258	-0.0261247	-3.90423	-13	-5.66105
RVH421_SKIN	3.68085	-6.93748	0.239699	-13	-2.3221
SKOV3_OVARY	3.67582	-13	5.06258	-13	-1.57547
NCIH1568_LUNG	3.67476	-7.8557	3.2131	-3.0012	-1.85566
COV362_OVARY	3.67166	-3.10638	4.23372	-13	-0.979749
NCIH1666_LUNG	3.65804	-5.64054	-3.71129	-2.78604	-3.19509
DKMG_CENTRAL_NERVOUS_SYSTEM	3.63416	-1.62734	6.23355	-13	-2.25228
SKMES1_LUNG	3.62922	-3.19055	5.64252	-13	-0.435769
LU65_LUNG	3.62746	-7.49847	-4.17691	-13	-5.05302
IALM_LUNG	3.59693	-2.67189	5.83351	-1.44744	-4.54837
C32_SKIN	3.58808	-5.38546	-1.99678	-6.55333	-1.35505
NCIH841_LUNG	3.58401	-1.9821	-1.17416	-3.25867	2.72469
LN18_CENTRAL_NERVOUS_SYSTEM	3.569	-2.45189	5.53124	-13	-3.40854
EFE184_ENDOMETRIUM	3.54941	-7.83294	2.52937	-13	-3.06556
ZR7530_BREAST	3.52862	-8.67605	-3.04636	-13	-7.2306
BICR18_UPPER_AERODIGESTIVE_TRACT	3.51824	-5.62459	2.47057	-5.79246	-2.41361
SNB75_CENTRAL_NERVOUS_SYSTEM	3.50587	-5.6589	7.0609	-13	-2.95041
HS939T_SKIN	3.49676	-3.41065	5.20368	-13	-3.27186
HT115_LARGE_INTESTINE	3.4825	-5.57304	-2.98483	-1.34498	-3.91609
PATU8988S_PANCREAS	3.47909	-6.41445	0.724247	-6.84536	-4.969
SJSA1_BONE	3.44617	1.04375	7.93291	-13	-5.27733
HSC4_UPPER_AERODIGESTIVE_TRACT	3.43543	-5.72559	3.48704	-13	-3.5797
LU99_LUNG	3.43488	-6.087	4.04682	-13	-4.4489
NCIH2228_LUNG	3.42995	-5.91465	3.97202	-4.93052	-5.3172
KPNYN_AUTONOMIC_GANGLIA	3.42569	1.03351	1.37882	-13	-5.39346
IMR32_AUTONOMIC_GANGLIA	3.41639	-6.81342	0.641353	-13	-2.41377
ESS1_ENDOMETRIUM	3.37372	-6.81599	6.15877	-5.66193	-3.78557
GCT_SOFT_TISSUE	3.33445	-3.08015	5.9261	-13	-6.09413
SNU61_LARGE_INTESTINE	3.32387	-6.66153	-2.33997	-2.36997	-3.95305
L33_PANCREAS	3.28622	-6.17146	3.46715	-3.79501	-3.98905
UACC257_SKIN	3.28413	-2.8558	-2.5826	-13	-3.2039
SNU1214_UPPER_AERODIGESTIVE_TRACT	3.27781	-8.04484	6.42892	-13	-3.79204
NCIH2087_LUNG	3.27623	-5.65301	2.33496	-6.95839	-6.667
NCIH1819_LUNG	3.27068	-6.8181	-1.31142	-13	-1.37265
HDQP1_BREAST	3.24559	-6.28838	2.35053	-5.71928	-2.3835
SKMEL30_SKIN	3.23682	-5.71021	-2.9996	-13	-5.6798
EFM19_BREAST	3.22687	-8.72739	-2.96525	-13	-2.23754
CAKI2_KIDNEY	3.21431	-13	3.04533	-6.48683	-2.94751
K029AX_SKIN	3.21149	-0.796559	2.80631	-13	-4.27846
KPNRTBM1_AUTONOMIC_GANGLIA	3.19366	5.95708	2.05533	-13	-13
BICR22_UPPER_AERODIGESTIVE_TRACT	3.18707	-13	4.06531	-13	-4.06707
NCIH2405_LUNG	3.17476	-7.31767	5.19537	-13	-0.90259
H4_CENTRAL_NERVOUS_SYSTEM	3.17286	-4.43033	5.26735	-13	-2.49945
HUH28_BILIARY_TRACT	3.16358	-3.57909	3.46435	-13	-5.26292
NCIH1435_LUNG	3.14116	-13	-1.72421	-2.28367	-2.63865
ECGI10_OESOPHAGUS	3.12178	-6.24725	0.269959	-4.41512	-2.73142
MDAMB175VII_BREAST	3.11584	-13	-4.41025	-13	-2.00653
SNU489_CENTRAL_NERVOUS_SYSTEM	3.09543	-1.51752	6.94851	-13	-4.5067
HEC50B_ENDOMETRIUM	3.08049	-6.00471	4.5219	-5.85065	-2.31133
LN382_CENTRAL_NERVOUS_SYSTEM	3.03438	-1.05465	7.34601	-13	-3.55673
A204_SOFT_TISSUE	3.01061	-5.15597	3.36049	-6.32384	-0.0551681
SKUT1_SOFT_TISSUE	2.98284	-0.348129	3.47158	-13	-1.58767
HOS_BONE	2.97989	-4.67772	4.26772	-13	-6.40219
LP1_HAEMATOPOIETIC_AND_LYMPHOID_TISSUE	2.96666	-7.70689	-3.0772	-4.96786	-13
HCC827GR5_LUNG	2.95955	-7.17451	0.225056	-6.60542	-3.9921
COLO800_SKIN	2.94241	-7.64073	5.26473	-13	-13
SU8686_PANCREAS	2.93643	-4.2679	5.60163	-0.0967662	-3.89284
SNU668_STOMACH	2.91232	-8.90444	-0.591488	-4.42845	-3.13706
SAOS2_BONE	2.90692	-3.58931	5.35559	-13	-3.04198
COLO829_SKIN	2.88622	-3.86038	-1.04361	-13	-3.1519
RL952_ENDOMETRIUM	2.8636	-7.84768	-2.20419	-6.69362	-0.878669
U87MG_CENTRAL_NERVOUS_SYSTEM	2.86313	-7.84349	2.46514	-5.68943	-13
RERFLCAD2_LUNG	2.82597	-5.38176	2.34013	-4.68713	-6.39574
SNU1105_CENTRAL_NERVOUS_SYSTEM	2.82536	-7.12802	7.98663	-4.97396	-6.26754
SBC5_LUNG	2.82228	-4.35062	0.247355	-13	2.10654
HCT15_LARGE_INTESTINE	2.80832	-7.83625	-4.04903	-13	-4.80584
RPMI7951_SKIN	2.79596	0.232271	6.7952	-6.64158	-2.35018
NCIH3255_LUNG	2.79486	-3.08254	2.68494	-5.07823	-2.50143
LCLC103H_LUNG	2.79328	-13	5.96053	-5.29917	-3.68585
MALME3M_SKIN	2.78051	-1.32315	3.81867	-13	-4.74395
SNU8_OVARY	2.77576	-1.06091	2.60096	-4.96213	-4.67074
CORL23_LUNG	2.76145	-13	1.88951	-1.37524	-5.47617
SNU387_LIVER	2.75859	-7.69043	6.07225	-13	-4.66002
HCC2935_LUNG	2.70753	-4.20435	2.23332	-1.93926	-2.49587
A704_KIDNEY	2.70552	-13	3.333	-13	-5.94318
NCIH1650_LUNG	2.67296	-13	0.565183	-5.81918	-0.957939
TE6_OESOPHAGUS	2.61813	-5.50631	6.31353	-13	-2.22436
SUPB15_HAEMATOPOIETIC_AND_LYMPHOID_TISSUE	2.60728	-7.23993	-3.03767	-13	-13
GCIY_STOMACH	2.60211	-8.42004	-0.413978	-1.35909	-0.617039
NCIH3122_LUNG	2.58584	-3.60943	-3.27419	-5.19233	-5.16398
DMS114_LUNG	2.5801	0.540469	1.96638	-13	1.09922
SW1116_LARGE_INTESTINE	2.56576	-5.82243	-1.57125	2.03207	-13
HCC2814_LUNG	2.55179	-3.59402	6.80627	-3.6963	-4.40491
KNS42_CENTRAL_NERVOUS_SYSTEM	2.55063	-5.17965	5.31193	-13	-13
NCIH854_LUNG	2.50684	-7.85983	-4.60866	-4.38385	-13
OV56_OVARY	2.48007	-7.43519	5.25263	-13	-2.53031
NCIH196_LUNG	2.42004	-4.00963	5.99404	-5.44053	-7.14914
STM9101_SOFT_TISSUE	2.40438	1.11345	3.16374	-13	0.947986
647V_URINARY_TRACT	2.39641	-5.66076	1.40917	-13	-7.38524
SKMM2_HAEMATOPOIETIC_AND_LYMPHOID_TISSUE	2.36125	-5.64398	-3.21223	-13	-13
SNU81_LARGE_INTESTINE	2.32367	-6.68969	-1.25265	2.48118	-13
HELA_CERVIX	2.28369	-5.73275	1.74596	-13	-5.1353
HEC251_ENDOMETRIUM	2.26139	-13	1.10684	-4.52166	-2.90834
NCIH889_LUNG	2.2572	-2.37644	-0.752311	-6.54431	-4.93099
IPC298_SKIN	2.24358	-13	1.08601	-3.88295	-13
SW1573_LUNG	2.23527	-6.92176	1.354	-5.7677	-1.95275
COLO679_SKIN	2.20416	-3.76038	0.0724383	-13	-3.47247
S117_SOFT_TISSUE	2.18001	-4.45232	4.10871	-13	-6.39919
LN464_CENTRAL_NERVOUS_SYSTEM	2.15546	-5.53529	-2.67315	-5.84066	-3.84883
SNU503_LARGE_INTESTINE	2.15063	-4.95368	4.63467	0.480485	-2.61515
BT474_BREAST	2.13444	-4.42313	-3.3784	-13	-4.1476
DAOY_CENTRAL_NERVOUS_SYSTEM	2.12518	-1.7986	4.08102	-5.64454	-2.54579
CORL105_LUNG	2.09483	-13	-1.71412	-13	-3.87599
KLE_ENDOMETRIUM	2.08556	0.378029	2.78143	-13	-4.20719
NCIH2122_LUNG	2.06915	-13	-5.09892	-2.21115	-13
HCC2108_LUNG	2.0673	-6.35227	-0.848109	-13	-2.79134
NCIH684_LIVER	2.06137	-6.98534	-3.35566	-3.34586	-4.53989
UACC893_BREAST	2.00907	-13	-4.2688	-13	-6.39645
ABC1_LUNG	1.99762	-13	-3.71929	-2.18962	-13
YH13_CENTRAL_NERVOUS_SYSTEM	1.93305	4.09325	4.00548	-13	-13
HCC1395_BREAST	1.92886	-7.55147	4.56544	-13	-1.01856
SNU1040_LARGE_INTESTINE	1.92248	-9.05778	-0.866438	-0.774438	-5.61233
KELLY_AUTONOMIC_GANGLIA	1.92038	-13	1.51903	-13	-13
GMS10_CENTRAL_NERVOUS_SYSTEM	1.8272	-0.728428	7.36141	-13	-3.75746
DOHH2_HAEMATOPOIETIC_AND_LYMPHOID_TISSUE	1.817	-3.94087	-1.30328	-5.59416	-5.71781
EFM192A_BREAST	1.81254	-3.98572	-1.51674	-6.58655	-4.12523
HCC202_BREAST	1.80841	-13	-2.22757	-13	0.868299
LOXIMVI_SKIN	1.77048	-3.55741	-3.5934	-2.36859	-13
SKMEL5_SKIN	1.74347	-0.733607	-0.492264	-2.10583	-3.25054
KASUMI2_HAEMATOPOIETIC_AND_LYMPHOID_TISSUE	1.72488	-13	-4.27177	-13	-13
HS578T_BREAST	1.71854	-5.40771	6.153	-13	-1.96226
LN235_CENTRAL_NERVOUS_SYSTEM	1.71367	-5.08252	6.8096	-6.6289	-3.33751
KMS34_HAEMATOPOIETIC_AND_LYMPHOID_TISSUE	1.70598	-7.65872	-2.68508	-13	-13
COLO741_SKIN	1.68677	-0.381751	-3.22227	-1.88643	-1.56857
HS695T_SKIN	1.6761	-6.84021	4.89631	-7.00808	-1.29042
SH4_SKIN	1.6663	-5.64261	-2.39144	-13	-3.84924
OC314_OVARY	1.64541	-13	0.074368	-2.50514	0.562972
TTC642_SOFT_TISSUE	1.64033	-0.0606435	-2.66745	-13	0.206945
UO31_KIDNEY	1.63394	-2.302	5.93345	-13	-4.35905
HCC70_BREAST	1.63259	-5.9287	-3.48488	-13	-2.96868
UMUC3_URINARY_TRACT	1.60961	-7.38942	2.71725	-13	-2.24353
COLO783_SKIN	1.60822	-5.28516	7.5118	-13	-1.97722
697_HAEMATOPOIETIC_AND_LYMPHOID_TISSUE	1.57477	-7.88168	-3.25199	-5.72762	-13
LS1034_LARGE_INTESTINE	1.55563	-6.01416	-3.58241	-3.27514	-13
HEC6_ENDOMETRIUM	1.54026	-13	4.31414	-13	-1.53567
LN215_CENTRAL_NERVOUS_SYSTEM	1.51847	-4.12536	5.89612	-13	-2.36957
NCIH1395_LUNG	1.48117	-8.92439	-4.24025	-13	-5.47894
NCIH460_LUNG	1.47693	-13	-3.85661	-3.02412	-5.4108
SNU475_LIVER	1.44028	0.768746	4.60311	-13	-1.07216
CAL62_THYROID	1.42444	-2.02785	3.67534	-2.49622	-2.09521
NCIH838_LUNG	1.37565	-8.16533	3.13134	-13	-3.54995
RKN_SOFT_TISSUE	1.37179	-3.39922	6.82456	-13	-3.45627
TUHR10TKB_KIDNEY	1.37145	-7.83928	5.7578	-13	-4.39383
HCC1187_BREAST	1.36871	-5.26123	-1.78019	-13	-1.36833
IGR1_SKIN	1.34501	-0.162478	2.03557	-13	-4.59967
RH30_SOFT_TISSUE	1.32254	-3.46766	1.10198	-13	-3.49614
ZR751_BREAST	1.28226	-7.73362	-1.73828	-13	-6.28817
TT_OESOPHAGUS	1.25575	-13	2.52879	-2.24581	-3.74291
CCFSTTG1_CENTRAL_NERVOUS_SYSTEM	1.25109	-8.53652	8.51555	-6.38246	-3.92114
MORCPR_LUNG	1.24161	-7.63451	-4.70526	-2.78001	0.55241
KMS28BM_HAEMATOPOIETIC_AND_LYMPHOID_TISSUE	1.21692	-5.51125	-3.43	-5.52712	-13
WM2664_SKIN	1.19826	-7.50446	5.04707	-13	-13
NCIH650_LUNG	1.19257	-13	3.99445	-13	0.816791
SNU324_PANCREAS	1.17066	-8.17217	-2.8506	-13	-5.14176
KNS60_CENTRAL_NERVOUS_SYSTEM	1.15644	-6.58935	7.21075	-13	-4.55893
HT55_LARGE_INTESTINE	1.15078	-5.73912	-2.62004	-1.12563	-7.29367
PATU8988T_PANCREAS	1.1286	-3.88784	3.33552	-3.90371	-5.61232
RCM1_LARGE_INTESTINE	1.08403	-6.82764	-2.96765	0.564828	-7.38219
HUH1_LIVER	1.07381	-6.23932	1.69274	-13	-2.37883
VMRCRCZ_KIDNEY	1.0454	-6.18755	5.60581	-13	-13
G361_SKIN	1.03385	-1.00686	-2.0951	-13	-5.93645
SLR21_KIDNEY	1.02606	-6.04823	4.4001	-5.70152	-1.20068
SNU626_CENTRAL_NERVOUS_SYSTEM	1.00778	-6.33505	6.7979	-13	-3.66721
BT483_BREAST	1.0075	-7.46186	-2.28469	-13	-1.52456
RH41_SOFT_TISSUE	1.00665	-0.643832	3.27396	-6.79355	-2.33224
LCLC97TM1_LUNG	1.00333	-6.28394	-4.09166	-4.86684	-4.57545
HMCB_SKIN	0.972565	-1.05446	-0.372372	-13	-3.0261
LK2_LUNG	0.972372	5.33511	-0.311313	-2.12542	-6.83403
NCIH2066_LUNG	0.951568	-13	-1.88185	-13	-2.36565
SNU407_LARGE_INTESTINE	0.949415	-3.04708	-0.938864	-0.354157	-5.74459
KMRC20_KIDNEY	0.938406	-8.64049	5.76399	-13	-13
MM1S_HAEMATOPOIETIC_AND_LYMPHOID_TISSUE	0.932848	-7.8459	-5.1093	-13	-13
NCIN87_STOMACH	0.930102	-7.65558	-2.58678	-13	-2.71828
GI1_CENTRAL_NERVOUS_SYSTEM	0.920569	-1.68479	4.68786	-5.2722	-3.81088
COLO320_LARGE_INTESTINE	0.897477	-4.1722	-0.752629	-4.41046	-1.59551
BT20_BREAST	0.881608	-13	-3.56609	-13	-1.62104
JIMT1_BREAST	0.871443	-7.13266	1.69343	-5.56356	-0.272172
TTC549_SOFT_TISSUE	0.803498	-8.27148	-1.02935	-13	-0.616574
NCIH1048_LUNG	0.790711	-4.81849	1.84801	-13	-2.41884
OE19_OESOPHAGUS	0.768815	-7.79983	-3.47827	-0.170042	-3.54703
SUDHL10_HAEMATOPOIETIC_AND_LYMPHOID_TISSUE	0.724371	-6.8096	-1.7408	-13	-13
SNUC2A_LARGE_INTESTINE	0.607741	-6.1136	-2.70322	-1.73715	-3.66815
TT_THYROID	0.607663	-7.5787	5.18867	0.114517	-13
COV434_OVARY	0.600449	0.183515	-3.04374	-13	0.372924
SNU16_STOMACH	0.594403	-13	-5.05524	0.143574	-2.59151
NCIH1930_LUNG	0.556518	-5.16728	1.28866	-2.87572	-1.79584
SNU245_BILIARY_TRACT	0.505562	-13	-0.9358	1.76069	-5.09767
MHHES1_BONE	0.46674	2.52944	-2.21398	-2.85953	0.571412
T47D_BREAST	0.457509	-13	-4.37111	-1.29069	-3.43987
IOMMLEE_CENTRAL_NERVOUS_SYSTEM	0.448385	-2.60341	5.54293	-13	-13
HCC1599_BREAST	0.421303	-7.46859	-0.706451	-3.72957	-1.40843
HGC27_STOMACH	0.420367	-3.87452	-1.41069	-2.486	-2.76165
SW620_LARGE_INTESTINE	0.41764	-7.85119	-2.27808	-0.942239	-4.82077
SKNDZ_AUTONOMIC_GANGLIA	0.416122	-7.34174	3.34961	-13	-3.57436
HCC1569_BREAST	0.412218	-8.44438	-3.51513	-6.29032	0.322998
OSRC2_KIDNEY	0.364861	-13	-1.03537	-13	-7.42004
IGR37_SKIN	0.33608	0.188066	-1.72315	-13	-3.00531
JHOC5_OVARY	0.322703	-5.61997	4.81112	-13	-3.03702
AU565_BREAST	0.299539	-13	-3.33306	-6.83617	-5.22285
OVK18_OVARY	0.28181	-6.88023	-2.86352	-13	0.583142
SLR23_KIDNEY	0.252451	-3.71954	5.38945	-13	-4.37362
NCIH1944_LUNG	0.252128	-13	-4.64986	-13	-2.37182
SNU119_OVARY	0.23188	-6.40373	-1.88202	-6.24967	-0.474462
WSUDLCL2_HAEMATOPOIETIC_AND_LYMPHOID_TISSUE	0.223887	-7.64945	-1.36265	-13	-13
HCC1833_LUNG	0.222087	-13	-3.92427	-4.63806	-4.93163
UACC62_SKIN	0.20819	-4.61602	-1.15218	-6.54942	-1.50314
SF539_CENTRAL_NERVOUS_SYSTEM	0.173399	-5.59246	6.86844	-7.02336	-4.92462
SNUC4_LARGE_INTESTINE	0.171263	-6.05475	-0.448369	-13	-3.19426
LNZ308_CENTRAL_NERVOUS_SYSTEM	0.143528	0.372726	4.9686	-13	-4.19863
VMRCRCW_KIDNEY	0.128859	-7.69939	5.32772	-13	-4.25394
CAOV4_OVARY	0.0963471	-4.64625	1.42201	-13	-0.0911754
TUHR14TKB_KIDNEY	0.0895258	-4.81589	5.47302	-13	-2.61145
NCIH209_LUNG	0.0878106	-3.72766	1.83579	-13	-13
SW1463_LARGE_INTESTINE	0.0692055	-13	-1.44464	2.40058	-13
SUPT1_HAEMATOPOIETIC_AND_LYMPHOID_TISSUE	0.0485003	-4.04046	-2.46485	-13	-13
U266B1_HAEMATOPOIETIC_AND_LYMPHOID_TISSUE	0.0236292	-13	-1.34123	-13	-13
NCIH1703_LUNG	-0.0258314	-8.06663	1.93005	-13	-3.81382
HEC1A_ENDOMETRIUM	-0.0484557	-5.26866	0.149764	-13	-2.70774
FTC238_THYROID	-0.0541968	-1.119	5.80724	-13	-5.48947
NCIH2227_LUNG	-0.0842439	-13	5.46335	-13	-5.58428
DMS53_LUNG	-0.112805	-3.49429	-0.33409	-4.51016	-5.21877
HPBALL_HAEMATOPOIETIC_AND_LYMPHOID_TISSUE	-0.127434	-8.13828	-2.15375	-5.98422	-13
OVSAHO_OVARY	-0.16613	-1.76092	3.02275	-13	-2.83332
SW403_LARGE_INTESTINE	-0.177075	-13	2.52711	2.59258	-13
RCC10RGB_KIDNEY	-0.19816	-6.93178	6.77629	-13	-6.80825
TTC709_SOFT_TISSUE	-0.204065	3.70184	0.742566	-13	-0.0358534
JHOS4_OVARY	-0.205882	-1.57839	1.30355	-13	-4.27978
HCC56_LARGE_INTESTINE	-0.225387	-8.83791	-2.00177	0.791881	-3.58511
EJM_HAEMATOPOIETIC_AND_LYMPHOID_TISSUE	-0.256548	-8.64668	-2.98951	-6.49262	-4.20123
MUTZ5_HAEMATOPOIETIC_AND_LYMPHOID_TISSUE	-0.279383	-13	-4.22495	-13	-7.61564
KS1_CENTRAL_NERVOUS_SYSTEM	-0.295337	-13	8.02694	-13	-6.10174
UACC812_BREAST	-0.341373	-8.39202	-1.97092	-13	-1.77664
NUGC4_STOMACH	-0.366541	-7.4843	-4.38513	-0.399504	-13
SNU869_BILIARY_TRACT	-0.398293	-13	3.77982	-2.7212	-2.92079
NCIH1184_LUNG	-0.402542	-6.0864	1.60218	-13	-1.29518
HUT78_HAEMATOPOIETIC_AND_LYMPHOID_TISSUE	-0.412238	-6.74703	-1.80655	-13	-13
CHP126_AUTONOMIC_GANGLIA	-0.422787	-7.54055	3.46251	-4.80153	-7.0951
SNUC1_LARGE_INTESTINE	-0.448855	-13	-3.74255	1.89863	-13
GSU_STOMACH	-0.455217	-13	-3.88474	3.77157	-5.04661
SW48_LARGE_INTESTINE	-0.46349	-4.25932	-1.20906	-13	-13
GSS_STOMACH	-0.469606	-0.857012	1.87486	-1.69198	-0.36817
ST486_HAEMATOPOIETIC_AND_LYMPHOID_TISSUE	-0.483997	-7.80258	-0.92496	-13	-13
CAMA1_BREAST	-0.506072	-6.79167	-4.10754	-5.05265	-1.04244
RPMI8402_HAEMATOPOIETIC_AND_LYMPHOID_TISSUE	-0.506553	-7.25638	-2.57224	-13	-13
DND41_HAEMATOPOIETIC_AND_LYMPHOID_TISSUE	-0.510843	-5.53174	-0.874572	-13	-13
NIHOVCAR3_OVARY	-0.546671	1.55466	4.24797	-4.60114	-1.30975
HCC1195_LUNG	-0.570601	-2.91032	3.575	-5.1255	-3.24914
TGBC11TKB_STOMACH	-0.57847	-7.82176	-1.51747	-13	-13
OPM2_HAEMATOPOIETIC_AND_LYMPHOID_TISSUE	-0.58393	-6.01987	-3.12099	-13	-13
KMS18_HAEMATOPOIETIC_AND_LYMPHOID_TISSUE	-0.601405	-5.68333	-2.94673	-13	-6.40781
AML193_HAEMATOPOIETIC_AND_LYMPHOID_TISSUE	-0.604059	-5.27703	-1.07833	-13	-13
SKNFI_AUTONOMIC_GANGLIA	-0.647869	4.0092	5.17934	-6.90703	-6.61564
MELHO_SKIN	-0.655036	-4.28211	-2.38939	-13	-5.15859
PLCPRF5_LIVER	-0.661175	-13	2.70524	-5.11298	0.361636
NCIH522_LUNG	-0.664218	-6.22485	0.217468	-5.65575	2.07651
CORL88_LUNG	-0.672676	-2.8335	-0.919363	-4.67944	-13
HUT102_HAEMATOPOIETIC_AND_LYMPHOID_TISSUE	-0.678247	-4.31681	-2.30415	-6.55507	-13
RCHACV_HAEMATOPOIETIC_AND_LYMPHOID_TISSUE	-0.697826	-7.30369	-3.14562	-7.14963	-13
KMS20_HAEMATOPOIETIC_AND_LYMPHOID_TISSUE	-0.73701	-5.79744	-0.233982	-13	-13
WM88_SKIN	-0.74277	-13	5.53934	-13	-4.88526
SLR26_KIDNEY	-0.751974	-2.14585	5.80251	-13	-3.65149
SNUC5_LARGE_INTESTINE	-0.777137	-13	-1.35556	-13	-2.78932
U178_CENTRAL_NERVOUS_SYSTEM	-0.779679	-2.12447	2.42668	-5.00015	-2.83429
OCIAML5_HAEMATOPOIETIC_AND_LYMPHOID_TISSUE	-0.813409	1.36134	-1.4532	-13	-13
COLO668_LUNG	-0.874401	-2.95144	-2.6201	-3.60474	-6.31335
NCIH929_HAEMATOPOIETIC_AND_LYMPHOID_TISSUE	-0.897145	-6.45778	-5.94357	-5.88868	-4.27536
SKBR3_BREAST	-0.943928	-7.93445	-3.09831	-13	-4.90404
IGROV1_OVARY	-0.964649	-5.91716	2.17532	-13	-2.14978
TE441T_SOFT_TISSUE	-0.978296	5.47661	-1.33891	-13	-2.5072
CORL24_LUNG	-1.00432	-0.696462	2.09403	-6.55921	-3.56738
COLO678_LARGE_INTESTINE	-1.01136	-13	-4.46652	-5.48964	-6.19825
SUDHL5_HAEMATOPOIETIC_AND_LYMPHOID_TISSUE	-1.01453	-13	-1.46969	-13	-13
HEC108_ENDOMETRIUM	-1.04399	-6.18036	-0.911264	-6.61127	1.28746
NCIH520_LUNG	-1.09368	3.22761	0.337772	-3.7187	-13
A498_KIDNEY	-1.12143	-6.40536	4.96756	-13	-0.553917
SNU738_CENTRAL_NERVOUS_SYSTEM	-1.1751	-8.00335	6.48204	-13	-4.55791
TALL1_HAEMATOPOIETIC_AND_LYMPHOID_TISSUE	-1.18535	-8.20625	-2.37011	-13	-13
JJN3_HAEMATOPOIETIC_AND_LYMPHOID_TISSUE	-1.18961	-13	-3.7743	-13	-13
HT1376_URINARY_TRACT	-1.23607	-13	6.1432	-5.75316	-3.46177
ISHIKAWAHERAKLIO02ER_ENDOMETRIUM	-1.25249	-5.39892	2.14035	-5.70429	-1.39053
OCUM1_STOMACH	-1.28562	-13	2.8999	-4.01228	-13
JEKO1_HAEMATOPOIETIC_AND_LYMPHOID_TISSUE	-1.32074	-7.9399	-0.467616	-13	-0.284993
KHM1B_HAEMATOPOIETIC_AND_LYMPHOID_TISSUE	-1.35953	-6.89233	-3.79315	-13	-13
CAL51_BREAST	-1.37755	-13	-1.07431	-13	0.0447473
HL60_HAEMATOPOIETIC_AND_LYMPHOID_TISSUE	-1.38079	-3.74367	-0.0262731	-13	-13
TUHR4TKB_KIDNEY	-1.38825	-6.52462	5.94935	-13	-13
HCC2218_BREAST	-1.39312	-8.03851	-5.5243	-2.63652	-2.1012
NCIH1836_LUNG	-1.39646	3.14971	2.58419	-4.09337	-13
OPM1_HAEMATOPOIETIC_AND_LYMPHOID_TISSUE	-1.40436	-5.82519	-3.08859	-5.67113	-13
HT1080_SOFT_TISSUE	-1.41486	-3.06025	4.31026	-13	-7.6148
HMC18_BREAST	-1.4767	-6.56033	-1.59546	-5.7282	-2.52992
PF382_HAEMATOPOIETIC_AND_LYMPHOID_TISSUE	-1.47926	-2.88872	-2.55101	-13	-13
REC1_HAEMATOPOIETIC_AND_LYMPHOID_TISSUE	-1.48966	-5.88495	-2.51092	-5.90082	-1.82807
JHUEM2_ENDOMETRIUM	-1.49113	1.44202	2.83807	-4.11404	-1.14458
MFE280_ENDOMETRIUM	-1.50684	-6.58664	2.98647	-5.43258	-2.09679
NCO2_HAEMATOPOIETIC_AND_LYMPHOID_TISSUE	-1.52185	-4.92302	-3.29862	-13	-13
MFE296_ENDOMETRIUM	-1.52517	-13	4.17149	-5.92252	-2.72424
SNU283_LARGE_INTESTINE	-1.54068	-7.28242	-2.25163	1.42623	-13
HEC265_ENDOMETRIUM	-1.54947	-7.84339	-1.00125	-13	-3.81297
KMS26_HAEMATOPOIETIC_AND_LYMPHOID_TISSUE	-1.55335	-13	-3.07841	-13	-13
MHHCALL2_HAEMATOPOIETIC_AND_LYMPHOID_TISSUE	-1.58358	-13	-5.37037	-6.95292	-13
CW2_LARGE_INTESTINE	-1.59884	-13	-2.56121	-0.275859	-5.17429
KO52_HAEMATOPOIETIC_AND_LYMPHOID_TISSUE	-1.60271	-3.49021	-2.47132	-13	-13
SW1710_URINARY_TRACT	-1.60888	-8.39059	6.77616	-13	-1.45329
NUGC3_STOMACH	-1.62256	-7.0585	-1.91979	-13	-7.19801
KARPAS620_HAEMATOPOIETIC_AND_LYMPHOID_TISSUE	-1.64476	-6.5181	-2.945	-4.36404	-1.94337
DU4475_BREAST	-1.65302	-6.44885	-3.1691	13.1656	-13
HDLM2_HAEMATOPOIETIC_AND_LYMPHOID_TISSUE	-1.65325	-4.08918	-2.48534	-13	-13
MOLT13_HAEMATOPOIETIC_AND_LYMPHOID_TISSUE	-1.65968	-6.92569	-3.53701	-5.35659	-13
RMUGS_OVARY	-1.71229	-7.18776	-1.66356	-13	-3.74231
OCIMY7_HAEMATOPOIETIC_AND_LYMPHOID_TISSUE	-1.71997	-4.67947	-2.77294	-13	-13
BHT101_THYROID	-1.74817	-4.92107	3.9036	-6.67391	-6.38251
HCC33_LUNG	-1.77067	-7.05905	1.04512	-13	-4.87664
ONCODG1_OVARY	-1.80028	-3.07183	4.43519	-13	-0.660066
DMS79_LUNG	-1.80934	-7.5672	4.70551	-4.82818	-0.598193
8MGBA_CENTRAL_NERVOUS_SYSTEM	-1.81288	-1.92689	3.81998	-2.54727	-4.50381
HT_HAEMATOPOIETIC_AND_LYMPHOID_TISSUE	-1.82286	-7.42872	-1.73571	-13	-13
SNU175_LARGE_INTESTINE	-1.83983	-8.7352	-4.05106	-2.58114	-5.28975
SUPT11_HAEMATOPOIETIC_AND_LYMPHOID_TISSUE	-1.84717	-6.04053	-2.01175	-13	-13
OVMANA_OVARY	-1.86086	-13	2.28161	-13	-2.92935
KMS11_HAEMATOPOIETIC_AND_LYMPHOID_TISSUE	-1.87271	-13	-5.20947	-13	-13
RS411_HAEMATOPOIETIC_AND_LYMPHOID_TISSUE	-1.88867	-13	-3.21757	-13	-13
TYKNU_OVARY	-1.90513	-4.19668	-0.173916	-3.26501	-3.97362
2313287_STOMACH	-1.92123	-8.55357	-3.98046	-13	-3.64869
KM12_LARGE_INTESTINE	-1.94238	-7.04128	-3.14241	-6.47218	-7.18079
FUOV1_OVARY	-1.94303	-7.5489	3.7346	-13	-2.01598
HEC151_ENDOMETRIUM	-1.947	-13	-0.538078	-5.68831	-3.58956
SUDHL6_HAEMATOPOIETIC_AND_LYMPHOID_TISSUE	-1.94948	-6.63334	-2.22836	-13	-7.18789
MDAPCA2B_PROSTATE	-1.95592	-8.56178	-3.63254	-6.40772	-7.11633
CHAGOK1_LUNG	-1.96209	-6.42187	-3.72709	-13	-0.790555
HS706T_BONE	-1.9696	-6.46443	1.07338	-13	-6.60394
REH_HAEMATOPOIETIC_AND_LYMPHOID_TISSUE	-1.97746	-7.58332	-2.69987	-13	-13
SR786_HAEMATOPOIETIC_AND_LYMPHOID_TISSUE	-1.98042	-1.66558	-2.66398	-13	-13
253J_URINARY_TRACT	-2.00264	-5.17555	-2.33941	-6.60645	1.2241
DMS153_LUNG	-2.00724	-13	0.233541	-13	-13
BDCM_HAEMATOPOIETIC_AND_LYMPHOID_TISSUE	-2.0237	-13	-4.03031	-3.04254	-6.5585
NCIH1963_LUNG	-2.03262	-6.05352	3.13782	-13	-13
EFO21_OVARY	-2.04522	-7.54005	2.02401	-5.97095	-6.0946
MFE319_ENDOMETRIUM	-2.04574	-13	-1.8594	-13	-0.328405
SKES1_BONE	-2.04898	3.96278	-2.64877	-5.83335	-0.34229
A673_BONE	-2.05147	5.44375	-0.736158	-13	-1.16001
YD10B_UPPER_AERODIGESTIVE_TRACT	-2.05238	-7.76133	6.50344	-13	-2.40899
SNU1077_ENDOMETRIUM	-2.06081	-6.51665	4.4554	-4.36259	-1.10157
KMS12BM_HAEMATOPOIETIC_AND_LYMPHOID_TISSUE	-2.06197	-13	-3.4862	-6.43131	-2.7476
UOK101_KIDNEY	-2.06407	-7.82194	6.56084	-13	-7.37649
OVKATE_OVARY	-2.06646	-6.06039	2.17188	-5.49129	0.226361
HH_HAEMATOPOIETIC_AND_LYMPHOID_TISSUE	-2.07059	-2.92156	-1.10007	-13	-6.52051
COV318_OVARY	-2.07636	3.0457	2.52199	-13	-1.77734
SHP77_LUNG	-2.08932	-7.16268	-3.35896	-5.59358	-13
HCC2157_BREAST	-2.1003	-5.32051	-2.20804	-6.75141	-0.627133
U2OS_BONE	-2.10155	-2.81502	5.57968	-6.44232	-2.39605
CORL279_LUNG	-2.11664	-3.80411	2.43022	-3.87244	-13
NCIH2342_LUNG	-2.1293	-13	-0.00740053	-3.48918	-1.9754
SKNMC_BONE	-2.13874	0.969491	-0.298193	-4.53609	-0.659736
OUMS23_LARGE_INTESTINE	-2.14609	-13	2.68505	-1.843	-3.50854
KASUMI1_HAEMATOPOIETIC_AND_LYMPHOID_TISSUE	-2.1511	-4.70251	-3.41571	-13	-13
A4FUK_HAEMATOPOIETIC_AND_LYMPHOID_TISSUE	-2.15225	-6.55781	-3.49928	-13	-4.79043
SEM_HAEMATOPOIETIC_AND_LYMPHOID_TISSUE	-2.15616	-4.81448	-3.6482	-6.46778	-6.17639
SUDHL4_HAEMATOPOIETIC_AND_LYMPHOID_TISSUE	-2.15959	-13	-3.27035	-13	-5.398
SW1353_BONE	-2.16392	-5.10236	2.03878	-13	-4.24187
NCIH2170_LUNG	-2.16965	-7.60558	-3.97589	-13	-13
DMS454_LUNG	-2.18329	-7.9169	-0.916192	-6.76284	-6.47145
EWS502_BONE	-2.18382	1.64422	-3.553	-13	-0.129908
SET2_HAEMATOPOIETIC_AND_LYMPHOID_TISSUE	-2.19443	-7.63037	-3.84314	-3.30638	-5.18492
HUNS1_HAEMATOPOIETIC_AND_LYMPHOID_TISSUE	-2.19615	-7.90511	-2.3909	-5.16609	-13
NCIH69_LUNG	-2.20322	-6.16967	1.9461	-6.60058	-13
HCC1143_BREAST	-2.21235	-7.06332	2.0859	-13	-1.53041
LN428_CENTRAL_NERVOUS_SYSTEM	-2.21685	-5.62582	2.59089	-6.64168	-2.54294
OVCAR4_OVARY	-2.2327	-8.7561	3.57536	-13	-2.14073
MDAMB134VI_BREAST	-2.23988	-5.49295	-2.24177	-5.14625	-13
THP1_HAEMATOPOIETIC_AND_LYMPHOID_TISSUE	-2.24256	0.620435	-3.13514	-13	-1.73923
AMO1_HAEMATOPOIETIC_AND_LYMPHOID_TISSUE	-2.24378	-13	-2.23389	-13	-13
HS936T_SKIN	-2.24831	-3.99975	-2.34803	-2.58266	-4.46119
HCC1500_BREAST	-2.25116	-7.74599	-4.64682	-13	0.314169
A3KAW_HAEMATOPOIETIC_AND_LYMPHOID_TISSUE	-2.29153	-7.84294	-3.32873	-5.10392	-1.26821
BEN_LUNG	-2.30246	-5.44622	-0.725156	-3.61409	-6.3227
HCC1588_LUNG	-2.30333	-7.58057	-3.69712	2.25649	-13
ACHN_KIDNEY	-2.30379	-5.44427	5.78017	-13	-3.84682
786O_KIDNEY	-2.31018	-7.16115	3.33637	-13	-13
HS611T_HAEMATOPOIETIC_AND_LYMPHOID_TISSUE	-2.31747	-6.54696	1.39128	-1.80794	-6.42344
KMM1_HAEMATOPOIETIC_AND_LYMPHOID_TISSUE	-2.32177	-13	-4.46588	-13	-13
G402_SOFT_TISSUE	-2.33153	-2.10615	4.24607	-5.55201	-0.938689
SKM1_HAEMATOPOIETIC_AND_LYMPHOID_TISSUE	-2.35846	-1.66805	-2.7125	-5.27776	0.588538
769P_KIDNEY	-2.36563	-7.80156	2.60342	-13	-13
KCL22_HAEMATOPOIETIC_AND_LYMPHOID_TISSUE	-2.3669	4.44347	-4.32425	-13	-13
NCIH510_LUNG	-2.36824	-13	0.375371	-5.06515	-13
HEC59_ENDOMETRIUM	-2.37829	-3.01168	2.50734	-13	-2.88815
NALM6_HAEMATOPOIETIC_AND_LYMPHOID_TISSUE	-2.38953	-7.48843	-2.38925	-13	-13
OCIAML3_HAEMATOPOIETIC_AND_LYMPHOID_TISSUE	-2.39144	2.46524	-2.92984	-13	-4.73557
253JBV_URINARY_TRACT	-2.396	0.873321	-1.88709	-13	-0.185534
SUDHL1_HAEMATOPOIETIC_AND_LYMPHOID_TISSUE	-2.39642	-7.83235	-3.9031	-13	-13
SNU1272_KIDNEY	-2.40538	-7.57828	6.03802	-13	-6.13283
ALLSIL_HAEMATOPOIETIC_AND_LYMPHOID_TISSUE	-2.41101	-6.39948	-3.03728	-13	-13
SCLC21H_LUNG	-2.41149	-7.68873	-0.545162	-13	-13
JURLMK1_HAEMATOPOIETIC_AND_LYMPHOID_TISSUE	-2.41919	-6.15769	-3.96541	-13	-7.03417
SW948_LARGE_INTESTINE	-2.4211	-8.52001	-3.0989	0.872458	-2.68224
DV90_LUNG	-2.44143	-13	-3.21877	-6.38627	-5.50992
GP2D_LARGE_INTESTINE	-2.44608	-13	-3.82724	-13	-2.78748
LNCAPCLONEFGC_PROSTATE	-2.44657	-13	-2.6995	-13	-1.05003
NCIH211_LUNG	-2.46174	-7.95657	-0.0965865	-13	-0.881766
F36P_HAEMATOPOIETIC_AND_LYMPHOID_TISSUE	-2.47551	-5.23337	-3.08173	-4.34235	-7.37289
HUG1N_STOMACH	-2.47772	-7.44417	-2.41339	0.464772	-5.58369
LS411N_LARGE_INTESTINE	-2.48774	-5.69627	0.106427	-2.14989	-5.66585
RPMI8226_HAEMATOPOIETIC_AND_LYMPHOID_TISSUE	-2.4929	-8.5138	-1.96984	-13	-13
NCIH508_LARGE_INTESTINE	-2.50783	-13	-3.0994	-0.941705	-13
GDM1_HAEMATOPOIETIC_AND_LYMPHOID_TISSUE	-2.50854	-6.31371	-3.52648	-4.15965	-13
P12ICHIKAWA_HAEMATOPOIETIC_AND_LYMPHOID_TISSUE	-2.51312	-9.14546	-5.51577	-5.9914	-6.70001
JHH1_LIVER	-2.5155	-7.57592	3.93075	-13	-2.60691
SNU520_STOMACH	-2.52894	-7.40966	-2.60594	3.2469	-3.02561
TC71_BONE	-2.5302	4.93687	-3.15026	-5.65337	-0.634063
KYM1_SOFT_TISSUE	-2.53419	-7.8446	1.56645	0.103877	-2.26986
NCIH2004RT_SOFT_TISSUE	-2.54891	-7.24118	4.17054	-13	-0.498053
KMRC3_KIDNEY	-2.5763	-5.01223	6.05917	-5.44314	-5.56678
GOS3_CENTRAL_NERVOUS_SYSTEM	-2.57822	-3.57358	3.28547	-13	-2.12813
SKMEL1_SKIN	-2.58045	-7.37002	4.97391	-4.21596	-6.50954
HEL9217_HAEMATOPOIETIC_AND_LYMPHOID_TISSUE	-2.58143	-13	-4.24012	-6.77019	-13
SNU719_STOMACH	-2.6007	-8.40587	-3.05036	6.1862	-2.71249
CADOES1_BONE	-2.60213	4.72515	3.19496	-13	-2.66662
RMGI_OVARY	-2.61016	-13	-0.724527	-13	-2.36715
PL21_HAEMATOPOIETIC_AND_LYMPHOID_TISSUE	-2.62638	-6.67899	-2.69663	-13	-13
NCIH524_LUNG	-2.62879	-3.98227	-0.276037	-5.41317	-4.53682
K562_HAEMATOPOIETIC_AND_LYMPHOID_TISSUE	-2.6325	-7.7314	-4.34272	-13	0.0359816
ECC12_STOMACH	-2.64482	-13	-2.13358	-4.66366	-4.56491
NB4_HAEMATOPOIETIC_AND_LYMPHOID_TISSUE	-2.64553	-6.19694	-2.83029	-13	-13
MUTZ3_HAEMATOPOIETIC_AND_LYMPHOID_TISSUE	-2.66342	1.95647	-4.44764	-13	-13
KARPAS422_HAEMATOPOIETIC_AND_LYMPHOID_TISSUE	-2.68238	-6.85529	-4.18907	-5.28619	-3.67287
NCIH446_LUNG	-2.68282	-6.60419	3.43123	-2.07161	-3.31074
KMRC2_KIDNEY	-2.68283	-6.70373	-0.40379	-13	-13
NALM1_HAEMATOPOIETIC_AND_LYMPHOID_TISSUE	-2.68399	-7.92728	-5.99803	-13	-13
JHESOAD1_OESOPHAGUS	-2.69955	-3.16586	4.17711	-2.75903	-13
COLO201_LARGE_INTESTINE	-2.73029	-7.58127	-2.4232	-3.84224	-7.13582
KURAMOCHI_OVARY	-2.73357	-3.35506	2.71253	-3.96654	-1.0198
CORL311_LUNG	-2.74502	-13	6.13469	-6.48633	-13
HEL_HAEMATOPOIETIC_AND_LYMPHOID_TISSUE	-2.75638	-13	-2.58377	-13	-6.37135
MESSA_SOFT_TISSUE	-2.77812	-4.08161	-4.4934	-13	-0.424656
HCC2429_LUNG	-2.78203	-6.34921	5.79814	-8.58747	-4.25168
L363_HAEMATOPOIETIC_AND_LYMPHOID_TISSUE	-2.78608	-6.63705	-3.4224	-4.89803	-13
RKO_LARGE_INTESTINE	-2.7961	-13	-3.71782	-1.90805	-3.20162
NCIH1341_LUNG	-2.8021	-13	4.63992	-13	-3.83566
CL34_LARGE_INTESTINE	-2.80985	-13	-3.29548	0.575694	-13
OCIAML2_HAEMATOPOIETIC_AND_LYMPHOID_TISSUE	-2.83404	1.907	-3.31967	-6.61842	-13
JM1_HAEMATOPOIETIC_AND_LYMPHOID_TISSUE	-2.8346	-8.38602	-4.32748	-6.23196	-5.94057
SNU349_KIDNEY	-2.84593	-5.80124	7.17394	-13	-4.50779
SLR24_KIDNEY	-2.8468	-7.1572	0.79256	-13	-13
TF1_HAEMATOPOIETIC_AND_LYMPHOID_TISSUE	-2.85219	-9.02509	-3.84791	-13	-3.57964
DMS273_LUNG	-2.85623	-8.83649	1.96081	-13	-4.39104
KU812_HAEMATOPOIETIC_AND_LYMPHOID_TISSUE	-2.85951	-1.99861	-4.05426	-13	-13
RI1_HAEMATOPOIETIC_AND_LYMPHOID_TISSUE	-2.86148	-8.10477	-2.54616	-13	-1.18359
FU97_STOMACH	-2.8639	-13	-2.04146	-13	-0.745858
NCIH1436_LUNG	-2.86427	-13	2.24865	-13	-6.02468
RAJI_HAEMATOPOIETIC_AND_LYMPHOID_TISSUE	-2.87859	-6.50215	-3.11347	-5.93305	-13
D283MED_CENTRAL_NERVOUS_SYSTEM	-2.87979	-13	-1.37018	-5.03614	-2.74475
OCIMY5_HAEMATOPOIETIC_AND_LYMPHOID_TISSUE	-2.89082	-5.78618	-3.46462	-13	-13
RDES_BONE	-2.89717	2.47459	-1.60739	-5.84201	0.0932335
NCIH2081_LUNG	-2.90093	-6.07383	-1.70401	-5.14217	-13
DAUDI_HAEMATOPOIETIC_AND_LYMPHOID_TISSUE	-2.90163	-6.51813	-3.78153	-13	-5.39461
OAW42_OVARY	-2.90804	-13	0.922303	-13	-2.10206
CCK81_LARGE_INTESTINE	-2.91453	-13	-3.69875	-2.0589	-4.41959
KE37_HAEMATOPOIETIC_AND_LYMPHOID_TISSUE	-2.92406	-4.77504	-3.36774	-4.84337	-13
TOLEDO_HAEMATOPOIETIC_AND_LYMPHOID_TISSUE	-2.92514	-13	-3.1244	-13	-2.8977
NUDHL1_HAEMATOPOIETIC_AND_LYMPHOID_TISSUE	-2.92875	-8.10165	-5.71297	-5.94759	-13
L1236_HAEMATOPOIETIC_AND_LYMPHOID_TISSUE	-2.94159	-6.11449	-4.86332	-13	-2.86169
NCIH1339_LUNG	-2.94377	-13	1.94435	-2.68799	-3.05556
KYO1_HAEMATOPOIETIC_AND_LYMPHOID_TISSUE	-2.95023	-7.50164	-4.18007	-13	-1.80826
CI1_HAEMATOPOIETIC_AND_LYMPHOID_TISSUE	-2.95091	-8.75608	-3.30327	-13	-13
DEL_HAEMATOPOIETIC_AND_LYMPHOID_TISSUE	-2.95197	-2.33828	-3.23215	-13	-13
SKNO1_HAEMATOPOIETIC_AND_LYMPHOID_TISSUE	-2.95382	-5.63487	-2.89826	-13	-13
NCIH2029_LUNG	-2.9632	-13	-4.24107	-13	-13
M07E_HAEMATOPOIETIC_AND_LYMPHOID_TISSUE	-2.96518	-7.62351	-5.37233	-6.46945	-5.17806
KIJK_HAEMATOPOIETIC_AND_LYMPHOID_TISSUE	-2.96809	-13	-3.16283	-13	-13
BV173_HAEMATOPOIETIC_AND_LYMPHOID_TISSUE	-2.98211	-13	-4.74034	-4.73792	-0.588549
ECC10_STOMACH	-2.98657	-6.42251	4.65649	-0.314252	-3.3921
MOLP8_HAEMATOPOIETIC_AND_LYMPHOID_TISSUE	-2.99609	-1.8376	-4.91781	-13	-7.64954
NCIH1155_LUNG	-3.00369	-13	3.96819	-5.24493	-6.5385
KASUMI6_HAEMATOPOIETIC_AND_LYMPHOID_TISSUE	-3.01008	-2.58422	-3.67805	-13	-6.11605
DB_HAEMATOPOIETIC_AND_LYMPHOID_TISSUE	-3.01132	-13	-4.71732	-6.66243	-6.37104
P3HR1_HAEMATOPOIETIC_AND_LYMPHOID_TISSUE	-3.01924	-5.32965	-6.98536	-13	-4.14723
KMH2_HAEMATOPOIETIC_AND_LYMPHOID_TISSUE	-3.02316	-4.6111	-3.78139	1.30849	-13
NCIH810_LUNG	-3.03737	-7.74633	-3.77268	-6.59227	-13
42MGBA_CENTRAL_NERVOUS_SYSTEM	-3.03855	-7.21145	6.59451	-5.64235	-3.54361
SNU620_STOMACH	-3.0413	-7.1402	-2.39077	1.86561	-3.05089
MEG01_HAEMATOPOIETIC_AND_LYMPHOID_TISSUE	-3.05964	-13	-4.15129	-2.70408	-6.22005
EOL1_HAEMATOPOIETIC_AND_LYMPHOID_TISSUE	-3.0652	0.285946	-4.817	-5.76212	-13
NCIH1694_LUNG	-3.06803	-13	4.70074	-13	-13
SIGM5_HAEMATOPOIETIC_AND_LYMPHOID_TISSUE	-3.07034	-0.371117	-3.21446	-13	-13
P31FUJ_HAEMATOPOIETIC_AND_LYMPHOID_TISSUE	-3.07276	-5.75381	-5.99449	-13	-7.47829
NCIH660_PROSTATE	-3.07419	-7.68005	-1.43792	-5.52599	-13
MONOMAC6_HAEMATOPOIETIC_AND_LYMPHOID_TISSUE	-3.0754	1.27526	-3.20358	-13	-13
BFTC909_KIDNEY	-3.0787	-7.73703	6.92791	-13	-5.70662
CMLT1_HAEMATOPOIETIC_AND_LYMPHOID_TISSUE	-3.11702	-4.64607	-3.57931	-4.81394	-13
L428_HAEMATOPOIETIC_AND_LYMPHOID_TISSUE	-3.12841	-7.67982	-3.84369	-13	-13
NCIH1092_LUNG	-3.13114	-7.35135	0.127365	-4.46032	-7.49086
MONOMAC1_HAEMATOPOIETIC_AND_LYMPHOID_TISSUE	-3.13283	1.90309	-3.29272	-13	-5.47695
NCIH1105_LUNG	-3.13615	-4.42322	2.07767	-5.35662	-5.48027
MHHCALL3_HAEMATOPOIETIC_AND_LYMPHOID_TISSUE	-3.13975	-13	-5.21902	-5.69465	-13
OAW28_OVARY	-3.14582	6.24457	2.65101	-5.97202	0.273567
CMK_HAEMATOPOIETIC_AND_LYMPHOID_TISSUE	-3.15257	-7.00354	-3.1357	-6.43445	-5.5581
CORL47_LUNG	-3.16848	-4.65173	-0.726993	-13	-13
NCIH1618_LUNG	-3.18425	-13	-4.17309	-5.34059	-13
NCIH526_LUNG	-3.20347	-6.11334	1.76135	-13	-7.25285
MOLT3_HAEMATOPOIETIC_AND_LYMPHOID_TISSUE	-3.20676	-8.05774	-5.54353	-13	-13
L540_HAEMATOPOIETIC_AND_LYMPHOID_TISSUE	-3.22043	-7.31933	-3.58273	-13	-13
KMRC1_KIDNEY	-3.22409	-6.61111	5.71474	-5.77898	-5.16566
NCIH1385_LUNG	-3.22421	-7.59874	2.61417	-2.12276	-13
CORL95_LUNG	-3.22943	-1.83247	0.757742	-13	-13
CAL54_KIDNEY	-3.23896	-6.67489	4.99908	-13	-2.42209
KARPAS299_HAEMATOPOIETIC_AND_LYMPHOID_TISSUE	-3.23914	0.909886	-4.23487	-13	-13
EN_ENDOMETRIUM	-3.25471	-5.10568	1.86686	-4.27355	0.632547
MV411_HAEMATOPOIETIC_AND_LYMPHOID_TISSUE	-3.2583	-2.59222	-4.71608	-2.72574	-2.35188
MOLT16_HAEMATOPOIETIC_AND_LYMPHOID_TISSUE	-3.26572	-6.54965	-5.4829	-4.39559	-13
MHHCALL4_HAEMATOPOIETIC_AND_LYMPHOID_TISSUE	-3.27109	-13	-4.1257	-13	-5.48397
SNU1_STOMACH	-3.27123	-8.12221	-3.33498	-2.64622	-13
NCIH2196_LUNG	-3.27193	-5.01599	2.85828	-3.34736	-5.3779
NCIH82_LUNG	-3.28128	-13	-4.07747	-4.43762	-4.33888
EHEB_HAEMATOPOIETIC_AND_LYMPHOID_TISSUE	-3.28147	-13	-3.31011	-13	-13
JK1_HAEMATOPOIETIC_AND_LYMPHOID_TISSUE	-3.28614	-13	-4.94483	-5.30498	-13
KMS27_HAEMATOPOIETIC_AND_LYMPHOID_TISSUE	-3.29701	-7.23544	-3.60575	-13	-13
SLR25_KIDNEY	-3.29873	-4.94325	4.86599	-13	-2.04714
SUDHL8_HAEMATOPOIETIC_AND_LYMPHOID_TISSUE	-3.30054	-5.25105	-3.99987	-6.90435	-13
HNT34_HAEMATOPOIETIC_AND_LYMPHOID_TISSUE	-3.32205	-5.81045	-3.65881	-5.24135	-13
OCILY3_HAEMATOPOIETIC_AND_LYMPHOID_TISSUE	-3.32849	-7.82332	-4.64614	-2.49933	-4.57051
JHUEM7_ENDOMETRIUM	-3.34037	-8.51327	-0.326635	-13	-1.85837
D341MED_CENTRAL_NERVOUS_SYSTEM	-3.35412	-5.29256	-3.60842	-6.1385	-13
GRANTA519_HAEMATOPOIETIC_AND_LYMPHOID_TISSUE	-3.3595	-13	-3.84513	-5.14388	-2.20863
NCIH2171_LUNG	-3.36023	-7.29866	-1.43868	-13	-2.94632
BCP1_HAEMATOPOIETIC_AND_LYMPHOID_TISSUE	-3.3631	-8.79903	-3.82539	-6.64497	-13
U118MG_CENTRAL_NERVOUS_SYSTEM	-3.36682	-0.368333	5.49569	-5.42129	-5.32254
MINO_HAEMATOPOIETIC_AND_LYMPHOID_TISSUE	-3.38791	-9.14578	-5.21653	-13	-5.3784
MOLP2_HAEMATOPOIETIC_AND_LYMPHOID_TISSUE	-3.39563	-4.70604	-5.31736	-5.55198	-5.67563
JURKAT_HAEMATOPOIETIC_AND_LYMPHOID_TISSUE	-3.39634	-5.17331	-4.31807	-0.296788	-13
KMS21BM_HAEMATOPOIETIC_AND_LYMPHOID_TISSUE	-3.4036	-5.90665	-3.92677	-13	-3.94662
MKN74_STOMACH	-3.42395	-13	-4.90207	-13	-3.66598
CA46_HAEMATOPOIETIC_AND_LYMPHOID_TISSUE	-3.42748	-7.52638	-4.01217	-5.37232	-3.6215
JVM3_HAEMATOPOIETIC_AND_LYMPHOID_TISSUE	-3.42788	-6.60078	-3.24527	-13	-4.15533
OCIM1_HAEMATOPOIETIC_AND_LYMPHOID_TISSUE	-3.44514	-7.68843	-5.29975	-2.83393	-13
QGP1_PANCREAS	-3.45086	-13	1.30527	-1.4559	-13
NAMALWA_HAEMATOPOIETIC_AND_LYMPHOID_TISSUE	-3.47676	-8.08262	-5.15337	-13	-5.63717
MOLM6_HAEMATOPOIETIC_AND_LYMPHOID_TISSUE	-3.48739	-5.50829	-5.57904	-13	-7.6478
JVM2_HAEMATOPOIETIC_AND_LYMPHOID_TISSUE	-3.4892	-6.34018	-4.32347	-13	-13
U937_HAEMATOPOIETIC_AND_LYMPHOID_TISSUE	-3.49221	-13	-4.3498	-2.94812	0.437251
LS513_LARGE_INTESTINE	-3.49903	-13	-3.71026	2.89537	-6.36398
TEN_ENDOMETRIUM	-3.50026	-6.55287	1.71979	-2.47281	-13
BL70_HAEMATOPOIETIC_AND_LYMPHOID_TISSUE	-3.50903	-7.60793	-3.87132	-13	-13
NOMO1_HAEMATOPOIETIC_AND_LYMPHOID_TISSUE	-3.53061	-1.609	-3.39345	-13	-3.61421
EW8_BONE	-3.54369	4.66886	-0.303532	-13	-0.328631
NALM19_HAEMATOPOIETIC_AND_LYMPHOID_TISSUE	-3.55105	-13	-6.11021	-13	-13
OCILY19_HAEMATOPOIETIC_AND_LYMPHOID_TISSUE	-3.55112	-7.98705	-8.0578	-5.83299	-13
KOPN8_HAEMATOPOIETIC_AND_LYMPHOID_TISSUE	-3.55644	-7.65534	-4.63863	-13	-13
MC116_HAEMATOPOIETIC_AND_LYMPHOID_TISSUE	-3.56691	-13	-4.0147	-13	-13
PFEIFFER_HAEMATOPOIETIC_AND_LYMPHOID_TISSUE	-3.5753	-7.12671	-2.96864	-13	-3.03741
NUDUL1_HAEMATOPOIETIC_AND_LYMPHOID_TISSUE	-3.60474	-6.70364	-5.07395	-13	-6.25819
PLB985_HAEMATOPOIETIC_AND_LYMPHOID_TISSUE	-3.63783	-4.07376	-3.46002	-13	-13
ME1_HAEMATOPOIETIC_AND_LYMPHOID_TISSUE	-3.64779	-6.58623	-4.19755	-5.43217	-13
PEER_HAEMATOPOIETIC_AND_LYMPHOID_TISSUE	-3.69914	-7.94243	-2.99081	-5.20341	-13
MOLM16_HAEMATOPOIETIC_AND_LYMPHOID_TISSUE	-3.75632	-7.13085	-5.50116	-13	-13
KG1_HAEMATOPOIETIC_AND_LYMPHOID_TISSUE	-3.78106	-13	-4.43975	-13	-13
COLO684_ENDOMETRIUM	-3.78332	-1.74894	-1.85261	-2.1266	-2.55142
NCIH2106_LUNG	-3.82535	-6.35439	-2.70268	-13	-3.42352
EM2_HAEMATOPOIETIC_AND_LYMPHOID_TISSUE	-3.83045	-4.24533	-3.63019	-13	-13
NB1_AUTONOMIC_GANGLIA	-3.84331	-5.10932	2.17807	-3.40272	-0.737868
MEC1_HAEMATOPOIETIC_AND_LYMPHOID_TISSUE	-3.88826	-7.82669	-4.43801	-0.789991	-13
MDAMB453_BREAST	-3.93528	-8.37122	-4.27205	-1.75773	-2.11842
LOUCY_HAEMATOPOIETIC_AND_LYMPHOID_TISSUE	-3.93832	-5.78929	-5.27508	-5.22019	-13
RL_HAEMATOPOIETIC_AND_LYMPHOID_TISSUE	-3.98739	-13	-3.96158	-2.32173	-7.20027
GA10_HAEMATOPOIETIC_AND_LYMPHOID_TISSUE	-3.99066	-13	-3.95546	-5.77504	-3.09133
OVTOKO_OVARY	-4.00229	-2.07036	4.3573	-13	-2.97172
BL41_HAEMATOPOIETIC_AND_LYMPHOID_TISSUE	-4.08613	-7.52207	-3.42289	-13	-13
MJ_HAEMATOPOIETIC_AND_LYMPHOID_TISSUE	-4.09096	-1.46876	-5.80118	-13	-13
NCIH146_LUNG	-4.19056	-7.74197	2.59667	-13	-13
OVISE_OVARY	-4.28122	-13	3.52944	-2.33428	-1.02853
EB1_HAEMATOPOIETIC_AND_LYMPHOID_TISSUE	-4.28676	-8.04462	-4.94545	-2.89056	-4.59917
NCIH28_PLEURA	-4.29449	-7.8459	2.27441	-13	-13
LAMA84_HAEMATOPOIETIC_AND_LYMPHOID_TISSUE	-4.31636	-7.7523	-3.29949	-13	-6.30685
JHUEM1_ENDOMETRIUM	-4.38248	-8.23345	1.91224	-3.07939	-1.89318
SUPM2_HAEMATOPOIETIC_AND_LYMPHOID_TISSUE	-4.42041	-0.975926	-4.63164	-2.32883	-13
IM95_STOMACH	-4.49688	-13	-4.55611	-2.26091	-5.77688
KE97_HAEMATOPOIETIC_AND_LYMPHOID_TISSUE	-4.54575	-13	-4.26584	-1.20704	-13
KD_SOFT_TISSUE	-4.69064	-5.54161	-1.16233	-13	-0.411662
MOLM13_HAEMATOPOIETIC_AND_LYMPHOID_TISSUE	-4.69503	-0.745102	-3.75877	-2.48505	-7.10055
VCAP_PROSTATE	-4.83486	-7.80131	-4.09948	-2.27802	-5.13347
SKPNDW_BONE	-4.98153	7.94694	-4.90326	-5.00038	-3.90163
TTC1240_SOFT_TISSUE	-5.29808	-4.88602	6.11893	-13	-0.501974
C8166_HAEMATOPOIETIC_AND_LYMPHOID_TISSUE	-5.70072	-0.551693	-8.20741	-13	-13
SKNEP1_BONE	-5.92726	0.868024	-4.62659	-13	-0.123331
KPMRTRY_SOFT_TISSUE	-6.49831	-4.26182	5.26219	-13	0.0961697
