# Supplementary material for: Validation of a DKK1 RNAscope chromogenic in situ hybridization assay for gastric and gastroesophageal junction adenocarcinoma tumors
Source: Sci Rep. 2021 May 10;11:9920. doi: 10.1038/s41598-021-89060-3 (PMC8110580; doi:10.1038/s41598-021-89060-3)
Supplement: Supplementary file 3 — Supplementary Table S2 [file 41598_2021_89060_MOESM3_ESM.xlsx]

## Sheet: Table S2
Supplementary Table S2: CCLE DKK1 RNA-Seq Expression Data (RPKM Log2) and DKK1 RNAscope Data
Cell Line	DKK1 RNA-Seq	DKK1 H-score	PPIB and dapB Controls
PC3	10.1913	245	Pass
A172	9.80037	221	Pass
U251MG	8.74721	260	Pass
PANC1	8.08682	236	Pass
HOP62	8.02041	214	Pass
CAOV3	7.94167	251	Pass
MDAMB231	7.48056	216	Pass
SW1088	7.17355	215	Pass
SF295	7.16705	236	Pass
BT549	6.96082	157	Pass
HOP92	6.77119	114	Pass
NCIH23	6.70972	227	Pass
HCT116	6.47368	199	Pass
NCIH226	6.41953	103	Pass
BXPC3	6.24163	45	Pass
A549	6.22659	249	Pass
KATOIII	6.19144	30	Pass
EKVX	6.05313	196	Pass
DU145	5.79243	196	Pass
OVCAR8	5.78016	61.2493	Fail - dapB
CAKI1	5.24195	20	Pass
MCF7	4.86663	138	Pass
22RV1	4.62379	15	Pass
MIAPACA2	4.47999	131	Pass
HT29	4.45408	3.9	Pass
SKMEL28	4.30275	23	Pass
NCIH322	4.20187	23	Pass
MDAMB468	3.90479	14	Pass
SKOV3	3.67582	2	Pass
HCT15	2.80832	8.6	Pass
MALME3M	2.78051	11	Pass
DAOY	2.12518	6	Pass
SKMEL5	1.74347	3	Pass
HS578T	1.71854	19	Pass
NCIH460	1.47693	2	Pass
SNU16	0.594403	13	Pass
T47D	0.457509	5.9	Pass
SW620	0.41764	6	Pass
UACC62	0.20819	9	Pass
SNUC1	-0.448855	2.8	Pass
NIHOVCAR3	-0.546671	6	Pass
NCIH522	-0.664218	3	Pass
IGROV1	-0.964649	3	Pass
A498	-1.12143	1	Pass
HL60	-1.38079	0.370386	Fail - dapB
ACHN	-2.30379	2	Pass
786O	-2.31018	210	Pass
LNCAPCLONEFGC	-2.44657	1	Pass
RPMI8226	-2.4929	2	Pass
K562	-2.6325	0	Pass
SNU1	-3.27123	0.378501	Fail - dapB
CCRFCEM	No Data	0.323417	Pass
PA1	No Data	0.533152	Fail - dapB
COLO205	No Data	0.42682	Pass
SW626	No Data	262.204	Pass
PFSK1	No Data	7.68145	Pass
A431	No Data	28.4728	Pass
M14	No Data	3.02074	Pass
SKMEL2	No Data	20.4889	Pass
MOLT4	No Data	0.240705	Pass
