# Supplementary material for: Validation of a DKK1 RNAscope chromogenic in situ hybridization assay for gastric and gastroesophageal junction adenocarcinoma tumors
Source: Sci Rep. 2021 May 10;11:9920. doi: 10.1038/s41598-021-89060-3 (PMC8110580; doi:10.1038/s41598-021-89060-3)
Supplement: Supplementary file 4 — Supplementary Table S3 [file 41598_2021_89060_MOESM4_ESM.xlsx]

## Sheet: Table S3
Supplementary Table S3: DKK1 RNAscope Assay Manual H-scores and Sensitivity and Specificity Validation Results
Tumor Resection Name	Tumor Resection Identification	Tissue Type	PPIB Staining	dapB Staining	Manual H-score (Day 1)	Analytical Sensitivity	Analytical Specificity
Gastric (1)	AVD-60NJS-2089A	Gastric Cancer	Pass	Pass	0	Pass	Pass
Gastric (2)	Gastric CA 5	Gastric Cancer	Pass	Pass	0	Pass	Pass
Gastric (3)	Gastric CA 6	Gastric Cancer	Pass	Pass	0	Pass	Pass
Gastric (4)	Gastric CA 3	Gastric Cancer	Pass	Pass	105	Pass	Pass
Gastric (5)	Gastric CA 10	Gastric Cancer	Pass	Pass	130	Pass	Pass
Gastric (6)	Gastric CA 19	Gastric Cancer	Pass	Pass	95	Pass	Pass
Gastric (7)	Gastric CA 20	Gastric Cancer	Pass	Pass	0	Pass	Pass
Gastric (8)	AVD-60NJS-2082A	Gastric Cancer	Pass	Pass	0	Pass	Pass
Gastric (9)	Gastric CA 4	Gastric Cancer	Pass	Pass	0	Pass	Pass
Gastric (10)	C00084949.1b	Gastric Cancer	Pass	Pass	3	Pass	Pass
Gastric (11)	AVD-60NJS-2102A	Gastric Cancer	Pass	Pass	135	Pass	Pass
Gastric (12)	AVD-60NJS-2094A	Gastric Cancer	Pass	Pass	0	Pass	Pass
Gastric (13)	Gastric CA 8	Gastric Cancer	Pass	Pass	15	Pass	Pass
Gastric (14)	Gastric CA 9	Gastric Cancer	Pass	Pass	0	Pass	Pass
Gastric (15)	AVD-60NJS-2100A	Gastric Cancer	Pass	Pass	18	Pass	Pass
Gastric (16)	AVD-60NJS-2090A	Gastric Cancer	Pass	Pass	3	Pass	Pass
Gastric (17)	AVD-60NJS-2085A	Gastric Cancer	Pass	Pass	8	Pass	Pass
Gastric (18)	AVD-60NJS-2101A	Gastric Cancer	Pass	Pass	75	Pass	Pass
Gastric (19)	AVD-60NJS-2096A	Gastric Cancer	Pass	Pass	170	Pass	Pass
Gastric (20)	Gastric CA 13	Gastric Cancer	Pass	Pass	180	Pass	Pass
GEJ (1)	AVD-60NJS-2107A	GEJ Cancer	Pass	Pass	3	Pass	Pass
GEJ (2)	D00689367.A8f	GEJ Cancer	Pass	Pass	3	Pass	Pass
GEJ (3)	C00031478.3Da	GEJ Cancer	Pass	Pass	100	Pass	Pass
GEJ (4)	AVD-60NJS-2110A	GEJ Cancer	Pass	Pass	15	Pass	Pass
GEJ (5)	AVD-60NJS-2127A	GEJ Cancer	Pass	Pass	120	Pass	Pass
GEJ (6)	AVD-60NJS-2126A	GEJ Cancer	Pass	Pass	110	Pass	Pass
GEJ (7)	AVD-60NJS-2108A	GEJ Cancer	Pass	Pass	0	Pass	Pass
GEJ (8)	C00078159.1F	GEJ Cancer	Pass	Pass	0	Pass	Pass
GEJ (9)	C00078160.E	GEJ Cancer	Pass	Pass	0	Pass	Pass
GEJ (10)	C00083992.A8b	GEJ Cancer	Pass	Pass	0	Pass	Pass
GEJ (11)	AVD-60NJS-2125A	GEJ Cancer	Pass	Pass	5	Pass	Pass
GEJ (12)	AVD-60NJS-2112A	GEJ Cancer	Pass	Pass	0	Pass	Pass
GEJ (13)	AVD-60NJS-2120A	GEJ Cancer	Pass	Pass	3	Pass	Pass
GEJ (14)	D00689334.A4h	GEJ Cancer	Pass	Pass	45	Pass	Pass
GEJ (15)	AVD-60NJS-2123A	GEJ Cancer	Pass	Pass	22	Pass	Pass
GEJ (16)	C00031487.3Ed	GEJ Cancer	Pass	Pass	15	Pass	Pass
GEJ (17)	AVD-60NJS-2128A	GEJ Cancer	Pass	Pass	140	Pass	Pass
GEJ (18)	D00690099.C1	GEJ Cancer	Pass	Pass	90	Pass	Pass
GEJ (19)	C00007963.B9c	GEJ Cancer	Pass	Pass	105	Pass	Pass
GEJ (20)	AVD-60NJS-2124A	GEJ Cancer	Pass	Pass	45	Pass	Pass
