# Supplementary material for: Validation of a DKK1 RNAscope chromogenic in situ hybridization assay for gastric and gastroesophageal junction adenocarcinoma tumors
Source: Sci Rep. 2021 May 10;11:9920. doi: 10.1038/s41598-021-89060-3 (PMC8110580; doi:10.1038/s41598-021-89060-3)
Supplement: Supplementary file 5 — Supplementary Table S4 [file 41598_2021_89060_MOESM5_ESM.xlsx]

## Sheet: Table S4
Supplementary Table S4: DKK1 RNAscope Assay Manual Scoring Precision Validation Results
Tissue Sample Name	Tissue Sample Identification	Manual DKK1 H-score (Bin Category)1			If Bin Category Discordant, ± 20-point H-score Discrepancy Observed2	Precision (Pass/Fail)
		Day 1	Day 2	Day 3
Gastric (1)	AVD-60NJS-2089A	0 (negative)	0 (negative)	0 (negative)	NA	Pass
Gastric (2)	Gastric CA 5	0 (negative)	0 (negative)	0 (negative)	NA	Pass
Gastric (3)	Gastric CA 6	0 (negative)	0 (negative)	0 (negative)	NA	Pass
Gastric (4)	Gastric CA 3	105 (high)	95 (high)	95 (high)	NA	Pass
Gastric (5)	Gastric CA 10	130 (high)	135 (high)	135 (high)	NA	Pass
Gastric (6)	Gastric CA 19	95 (high)	95 (high)	95 (high)	NA	Pass
GEJ (1)	AVD-60NJS-2107A	3 (low)	0 (low)	3 (low)	NA	Pass
GEJ (2)	D00689367.A8f	3 (low)	3 (low)	0 (low)	NA	Pass
GEJ (3)	C00031478.3Da	100 (high)	110 (high)	100 (high)	NA	Pass
GEJ (4)	AVD-60NJS-2110A	15 (low)	70 (high)	70 (high)	Yes	Fail
GEJ (5)	AVD-60NJS-2127A	120 (high)	120 (high)	120 (high)	NA	Pass
GEJ (6)	AVD-60NJS-2126A	110 (high)	95 (high)	95 (high)	NA	Pass
1Negative bin: H-score = 0, low bin: H-score < 34, and high bin: H-score ≥ 35.
2In cases of discordant binning of negative, low or high categories, a ± 20 point H-score discrepancy was still considered acceptable.
