# Supplementary material for: Validation of a DKK1 RNAscope chromogenic in situ hybridization assay for gastric and gastroesophageal junction adenocarcinoma tumors
Source: Sci Rep. 2021 May 10;11:9920. doi: 10.1038/s41598-021-89060-3 (PMC8110580; doi:10.1038/s41598-021-89060-3)
Supplement: Supplementary file 6 — Supplementary Table S5 [file 41598_2021_89060_MOESM6_ESM.xlsx]

## Sheet: Table S5
Supplementary Table S5: DKK1 RNAscope Image Analysis Digital H-scores and Sensitivity and Specificity Validation Results
Tumor Resection Name	Tumor Resection Identification	Tissue Type	Number of Quantified Tumor Cells	Area of Analytical ROA (mm2)	Digital H-score (Day 1)	Analytical Sensitivity	Analytical Specificity
Gastric (1)	AVD-60NJS-2089A	Gastric Cancer	314375	69.5416	4	Pass	Pass
Gastric (2)	Gastric CA 5	Gastric Cancer	197280	50.0033	26	Pass	Fail
Gastric (3)	Gastric CA 6	Gastric Cancer	799924	144.771	1	Pass	Pass
Gastric (4)	Gastric CA 3	Gastric Cancer	778792	151.179	37	Pass	Pass
Gastric (5)	Gastric CA 10	Gastric Cancer	149569	59.3637	109	Pass	Pass
Gastric (6)	Gastric CA 19	Gastric Cancer	267994	107.62	21	Pass	Pass
Gastric (7)	Gastric CA 20	Gastric Cancer	627421	102.504	15	Pass	Fail
Gastric (8)	AVD-60NJS-2082A	Gastric Cancer	198378	94.5626	3	Pass	Pass
Gastric (9)	Gastric CA 4	Gastric Cancer	363631	154.335	34	Pass	Fail
Gastric (10)	C00084949.1b	Gastric Cancer	122001	59.3637	4	Pass	Pass
Gastric (11)	AVD-60NJS-2102A	Gastric Cancer	205527	57.6385	8	Pass	Pass
Gastric (12)	AVD-60NJS-2094A	Gastric Cancer	69896	19.5151	14	Pass	Pass
Gastric (13)	Gastric CA 8	Gastric Cancer	94610	27.1534	44	Pass	Pass
Gastric (14)	Gastric CA 9	Gastric Cancer	39694	51.17	7	Pass	Pass
Gastric (15)	AVD-60NJS-2100A	Gastric Cancer	107650	24.1517	16	Pass	Pass
Gastric (16)	AVD-60NJS-2090A	Gastric Cancer	74893	10.6969	2	Pass	Pass
Gastric (17)	AVD-60NJS-2085A	Gastric Cancer	90932	21.9285	12	Pass	Pass
Gastric (18)	AVD-60NJS-2101A	Gastric Cancer	559938	152.015	13	Pass	Pass
Gastric (19)	AVD-60NJS-2096A	Gastric Cancer	470993	87.2264	83	Pass	Pass
Gastric (20)	Gastric CA 13	Gastric Cancer	171190	61.2386	172	Pass	Pass
GEJ (1)	AVD-60NJS-2107A	GEJ Cancer	1264578	250.835	1	Pass	Pass
GEJ (2)	D00689367.A8f	GEJ Cancer	242011	31.3553	4	Pass	Pass
GEJ (3)	C00031478.3Da	GEJ Cancer	75931	25.9897	32	Pass	Pass
GEJ (4)	AVD-60NJS-2110A	GEJ Cancer	247604	89.0564	16	Pass	Pass
GEJ (5)	AVD-60NJS-2127A	GEJ Cancer	41995	9.72225	92	Pass	Pass
GEJ (6)	AVD-60NJS-2126A	GEJ Cancer	270177	66.6356	29	Pass	Pass
GEJ (7)	AVD-60NJS-2108A	GEJ Cancer	116392	15.998	2	Pass	Pass
GEJ (8)	C00078159.1F	GEJ Cancer	473191	130.727	5	Pass	Pass
GEJ (9)	C00078160.E	GEJ Cancer	247329	63.0761	1	Pass	Pass
GEJ (10)	C00083992.A8b	GEJ Cancer	181139	38.2589	3	Pass	Pass
GEJ (11)	AVD-60NJS-2125A	GEJ Cancer	514302	184.019	17	Pass	Fail
GEJ (12)	AVD-60NJS-2112A	GEJ Cancer	239626	53.8155	2	Pass	Pass
GEJ (13)	AVD-60NJS-2120A	GEJ Cancer	21991	4.30517	14	Pass	Pass
GEJ (14)	D00689334.A4h	GEJ Cancer	128228	30.6705	21	Pass	Pass
GEJ (15)	AVD-60NJS-2123A	GEJ Cancer	916792	223.995	7	Pass	Pass
GEJ (16)	C00031487.3Ed	GEJ Cancer	242011	21.8895	50	Pass	Pass
GEJ (17)	AVD-60NJS-2128A	GEJ Cancer	576259	223.962	34	Pass	Pass
GEJ (18)	D00690099.C1	GEJ Cancer	271550	107.32	42	Pass	Pass
GEJ (19)	C00007963.B9c	GEJ Cancer	159456	38.4534	35	Pass	Pass
GEJ (20)	AVD-60NJS-2124A	GEJ Cancer	42017	8.46009	29	Pass	Pass
