# Supplementary material for: Validation of a DKK1 RNAscope chromogenic in situ hybridization assay for gastric and gastroesophageal junction adenocarcinoma tumors
Source: Sci Rep. 2021 May 10;11:9920. doi: 10.1038/s41598-021-89060-3 (PMC8110580; doi:10.1038/s41598-021-89060-3)
Supplement: Supplementary file 7 — Supplementary Table S6 [file 41598_2021_89060_MOESM7_ESM.xlsx]

## Sheet: Table S6
Supplementary Table S6: DKK1 RNAscope Image Analysis Precision Validation Results
Tissue Sample Name	Tissue Sample Identification	Digital DKK1 H-score (Bin Category)1			If Bin Category Discordant, ± 20-point H-score Discrepancy Observed2	Precision (Pass/Fail)
		Day 1	Day 2	Day 3
Gastric (1)	AVD-60NJS-2089A	4 (low)	5 (low)	6 (low)	NA	Pass
Gastric (2)	Gastric CA 5	26 (low)	9 (low)	10 (low)	NA	Pass
Gastric (3)	Gastric CA 6	1 (low)	1 (low)	1 (low)	NA	Pass
Gastric (4)	Gastric CA 3	37 (high)	23 (low)	28 (low)	No	Pass
Gastric (5)	Gastric CA 10	109 (high)	95 (high)	79 (high)	NA	Pass
Gastric (6)	Gastric CA 19	21 (low)	23 (low)	21 (low)	NA	Pass
GEJ (1)	AVD-60NJS-2107A	1 (low)	4 (low)	3 (low)	NA	Pass
GEJ (2)	D00689367.A8f	4 (low)	10 (low)	7 (low)	NA	Pass
GEJ (3)	C00031478.3Da	32 (low)	75 (high)	45 (high)	Yes	Fail
GEJ (4)	AVD-60NJS-2110A	16 (low)	32 (low)	24 (low)	NA	Pass
GEJ (5)	AVD-60NJS-2127A	92 (high)	77 (high)	66 (high)	NA	Pass
GEJ (6)	AVD-60NJS-2126A	29 (low)	42 (high)	43 (high)	No	Pass
1Negative bin: H-score = 0, low bin: H-score < 34, and high bin: H-score ≥ 35.
2In cases of discordant binning of negative, low or high categories, a ± 20 point H-score discrepancy was still considered acceptable.
